# Supplementary material for: Re-evaluation of battery-grade lithium purity toward sustainable batteries
Source: Nat Commun. 2024 Feb 8;15:1185. doi: 10.1038/s41467-024-44812-3 (PMC10853534; doi:10.1038/s41467-024-44812-3)
Supplement: Supplementary file 3 — Source Data [file 41467_2024_44812_MOESM3_ESM.xlsx]

## Sheet: Figure 2a
2 Theta	LCM-HC	LCM	LCB
24.14	1.0064	1.00376	1.00288
24.16	1.0062	1.00399	1.00302
24.18	1.00664	1.00431	1.00346
24.2	1.00722	1.00488	1.00435
24.22	1.00802	1.00619	1.00637
24.24	1.00933	1.00804	1.00934
24.26	1.01321	1.01168	1.01409
24.28	1.02293	1.01989	1.02168
24.3	1.03961	1.03529	1.03481
24.32	1.07219	1.0588	1.05339
24.34	1.13062	1.08672	1.07507
24.36	1.16494	1.11833	1.10507
24.38	1.18392	1.15512	1.13748
24.4	1.22729	1.20192	1.17068
24.42	1.29278	1.21998	1.20713
24.44	1.37534	1.26369	1.22551
24.46	1.44056	1.30854	1.24654
24.48	1.46164	1.34102	1.25013
24.5	1.46807	1.35117	1.25372
24.52	1.45295	1.3441	1.23275
24.54	1.39992	1.30061	1.19958
24.56	1.33166	1.2365	1.13736
24.58	1.24377	1.15872	1.08684
24.6	1.12988	1.07163	1.05152
24.62	1.06343	1.03376	1.03018
24.64	1.03654	1.02161	1.01806
24.66	1.02283	1.01416	1.01174
24.68	1.01634	1.01052	1.00853
24.7	1.01281	1.00917	1.00661
24.72	1.01057	1.00768	1.00569
24.74	1.00917	1.00684	1.00466
24.76	1.00909	1.00585	1.00425
24.78	1.00764	1.00547	1.00392
24.8	1.00724	1.00512	1.00356

## Sheet: Figure 2b
2 Theta	LCM-HC	LCM	LCB
25.14	1.00751	1.00486	1.00373
25.16	1.00799	1.00541	1.004
25.18	1.00853	1.00608	1.00443
25.2	1.00905	1.0067	1.00491
25.22	1.00968	1.00665	1.00548
25.24	1.01188	1.00796	1.00618
25.26	1.01328	1.00986	1.00752
25.28	1.016	1.01147	1.0094
25.3	1.02001	1.01436	1.01162
25.32	1.02547	1.01812	1.01524
25.34	1.03377	1.02335	1.01957
25.36	1.04598	1.02994	1.02589
25.38	1.06756	1.03969	1.03544
25.4	1.09817	1.0527	1.05051
25.42	1.15248	1.07273	1.07691
25.44	1.23336	1.10378	1.11664
25.46	1.34964	1.14751	1.17716
25.48	1.52806	1.20357	1.24763
25.5	1.73363	1.26841	1.30975
25.52	1.88099	1.34872	1.36156
25.54	1.94094	1.42531	1.36159
25.56	1.92439	1.46669	1.33946
25.58	1.89436	1.42337	1.3115
25.6	1.74862	1.30986	1.25078
25.62	1.57817	1.20574	1.17359
25.64	1.43987	1.14311	1.1189
25.66	1.35195	1.10371	1.08526
25.68	1.2034	1.06629	1.06032
25.7	1.10243	1.03987	1.04411
25.72	1.05193	1.02535	1.03087
25.74	1.02972	1.01783	1.02337
25.76	1.0197	1.01224	1.0146
25.78	1.01433	1.00997	1.00952
25.8	1.01142	1.00848	1.00675
25.82	1.01027	1.00658	1.00553
25.84	1.00887	1.00586	1.00484
25.86	1.00833	1.00549	1.00415
25.88	1.00786	1.00489	1.00358
25.9	1.00723	1.00464	1.00326

## Sheet: Figure 2c
2 Theta	LCM-HC	LCM	LCB
27.14	1.00647	1.00634	1.00412
27.16	1.00821	1.0079	1.00535
27.18	1.01074	1.01196	1.00763
27.2	1.0162	1.01823	1.01232
27.22	1.02458	1.03012	1.02201
27.24	1.04348	1.05406	1.04107
27.26	1.08063	1.10127	1.07638
27.28	1.14351	1.18022	1.13685
27.3	1.23063	1.26797	1.20437
27.32	1.32318	1.30856	1.21884
27.34	1.39853	1.27948	1.16474
27.36	1.28415	1.18963	1.09394
27.38	1.13036	1.09529	1.04942
27.4	1.05624	1.04797	1.02535
27.42	1.02714	1.02625	1.0137
27.44	1.01561	1.01611	1.00855
27.46	1.01038	1.01091	1.00601
27.48	1.00729	1.0075	1.00451
27.5	1.00652	1.00611	1.00346

## Sheet: Figure 2d
2 Theta	LCM-HC	LCM	LCB
31.5	1.01246	1.00441	1.00289
31.52	1.0139	1.00548	1.0037
31.54	1.01687	1.0069	1.00478
31.56	1.02079	1.01086	1.0078
31.58	1.03156	1.0182	1.01369
31.6	1.05684	1.03528	1.0258
31.62	1.10517	1.06999	1.04417
31.64	1.17839	1.12453	1.06514
31.66	1.23616	1.19648	1.09042
31.68	1.22736	1.21365	1.10249
31.7	1.16275	1.14949	1.07967
31.72	1.08991	1.08161	1.04284
31.74	1.04916	1.03897	1.02112
31.76	1.03005	1.0185	1.01153
31.78	1.02119	1.01102	1.00778
31.8	1.01751	1.00785	1.00582
31.82	1.01555	1.00726	1.00546
31.84	1.01622	1.00875	1.00778
31.86	1.02184	1.0148	1.01512
31.88	1.03533	1.0319	1.03089
31.9	1.06291	1.0626	1.05093
31.92	1.09375	1.08682	1.06595
31.94	1.11104	1.08747	1.06978
31.96	1.07665	1.07815	1.0468
31.98	1.03535	1.04409	1.02487
32	1.01707	1.01537	1.01088
32.02	1.01127	1.00735	1.00521
32.04	1.00821	1.00472	1.00336
32.06	1.00636	1.00339	1.00259
32.08	1.00609	1.00283	1.00202
32.1	1.00541	1.00269	1.00201

## Sheet: Figure 3a
Specific capacity	Voltage	Specific capacity	Voltage	Specific capacity	Voltage	Specific capacity	Voltage	Specific capacity	Voltage	Specific capacity	Voltage	Specific capacity	Voltage	Specific capacity	Voltage
mAh g-1	V	mAh g-1	V	mAh g-1	V	mAh g-1	V	mAh g-1	V	mAh g-1	V	mAh g-1	V	mAh g-1	V
LCD	LCD	LCD	LCD	SSD	SSD	SSD	SSD	CPD	CPD	CPD	CPD	Bare	Bare	Bare	Bare
0.000173703	3.17279	0.04062	4.2857	0.000178	3.347	0.03813	4.28416	0.000264232	3.13421	0.02688	4.28286	0.000177	3.33346	0.02874	4.28494
0.00034643	3.17432	0.08124	4.28447	0.000355	3.34823	0.07627	4.28293	0.000527475	3.1356	0.05377	4.28163	0.000355	3.33531	0.05749	4.28386
0.000520133	3.17586	0.14897	4.28324	0.000444	3.34946	0.14107	4.2817	0.00070363	3.13668	0.10235	4.28039	0.000532	3.33654	0.1022	4.28278
0.000693836	3.1774	0.23154	4.28201	0.000622	3.35069	0.21796	4.28047	0.00105	3.13837	0.1731	4.27916	0.000709	3.33778	0.16031	4.2817
0.000867539	3.17879	0.31713	4.28078	0.0008	3.35192	0.29672	4.27924	0.00132	3.13976	0.24594	4.27792	0.000975	3.33948	0.22817	4.28062
0.00104	3.18017	0.40042	4.27955	0.00107	3.35315	0.38321	4.27801	0.00158	3.141	0.33866	4.27669	0.00124	3.34102	0.31218	4.27939
0.00121	3.18171	0.49153	4.27847	0.00124	3.35454	0.46988	4.27678	0.00193	3.14223	0.42294	4.27561	0.00142	3.34225	0.40356	4.2783
0.00139	3.18279	0.5861	4.2774	0.00142	3.35577	0.57024	4.27555	0.00211	3.14331	0.50512	4.27453	0.0016	3.34349	0.49183	4.27722
0.00156	3.18417	0.65321	4.27632	0.00169	3.35746	0.66748	4.27447	0.00237	3.14454	0.58195	4.27345	0.00177	3.34472	0.55863	4.27614
0.00173	3.18555	0.73872	4.27524	0.00196	3.35869	0.76206	4.27339	0.00273	3.14593	0.6616	4.27237	0.00204	3.34642	0.64558	4.27506
0.00191	3.18663	0.84227	4.27401	0.00213	3.35977	0.82686	4.27231	0.00299	3.14717	0.7606	4.27114	0.00231	3.34796	0.72462	4.27398
0.00217	3.18832	0.94333	4.27278	0.0024	3.36115	0.91673	4.27124	0.00325	3.1484	0.85986	4.2699	0.00257	3.34951	0.82078	4.2729
0.00243	3.19017	1.04225	4.2717	0.00258	3.36238	1.02118	4.27016	0.00352	3.14948	0.96748	4.26867	0.00284	3.3509	0.89513	4.27182
0.0026	3.1914	1.14687	4.27063	0.00284	3.36361	1.10963	4.26908	0.00387	3.15103	1.07219	4.26743	0.0031	3.35213	0.97985	4.27074
0.00286	3.19325	1.22393	4.26955	0.00302	3.36484	1.19426	4.26801	0.00422	3.15211	1.17791	4.2662	0.00328	3.35337	1.0872	4.26951
0.00312	3.19448	1.31877	4.26847	0.00338	3.36623	1.28004	4.26693	0.00449	3.15334	1.29234	4.26512	0.00355	3.3546	1.19002	4.26827
0.00321	3.19571	1.42987	4.26724	0.00355	3.3673	1.38423	4.2657	0.00475	3.15457	1.39223	4.26404	0.00381	3.35568	1.29746	4.26704
0.00347	3.19694	1.53351	4.26617	0.00382	3.36854	1.49997	4.26462	0.00501	3.15581	1.47433	4.26296	0.00408	3.35723	1.41012	4.2658
0.00364	3.19817	1.64301	4.26509	0.00418	3.37038	1.60495	4.26355	0.00528	3.15689	1.56724	4.26188	0.00443	3.35939	1.52164	4.26472
0.0039	3.1994	1.71865	4.26401	0.00444	3.37146	1.69376	4.26247	0.00554	3.15797	1.6774	4.26065	0.00479	3.36108	1.62082	4.26364
0.00408	3.20063	1.80967	4.26293	0.00471	3.37284	1.77314	4.2614	0.00589	3.15936	1.79628	4.25957	0.00514	3.36247	1.70563	4.26256
0.00425	3.20171	1.9373	4.26186	0.00507	3.37407	1.90532	4.26032	0.00624	3.16074	1.89346	4.25849	0.00541	3.36355	1.78743	4.26148
0.00451	3.20309	2.04566	4.26063	0.00533	3.3753	2.01404	4.25924	0.00659	3.16198	1.99073	4.25741	0.00568	3.36479	1.90515	4.2604
0.00468	3.20432	2.15978	4.25955	0.00551	3.37653	2.10133	4.25817	0.00695	3.16337	2.09735	4.25633	0.00594	3.36618	2.01729	4.25932
0.00486	3.20555	2.25329	4.25847	0.00578	3.37776	2.20063	4.25709	0.0073	3.16445	2.20715	4.25525	0.00621	3.36726	2.11798	4.25824
0.00512	3.20694	2.35587	4.2574	0.00613	3.37899	2.31317	4.25586	0.00756	3.16584	2.32485	4.25417	0.00647	3.36865	2.21219	4.25716
0.00529	3.20802	2.46226	4.25632	0.0064	3.38022	2.44313	4.25478	0.00783	3.16692	2.41395	4.25308	0.00683	3.36988	2.32539	4.25608
0.00555	3.20925	2.58447	4.25524	0.00666	3.38145	2.56224	4.2537	0.00809	3.168	2.5272	4.252	0.00709	3.37112	2.42892	4.255
0.00581	3.21063	2.67353	4.25417	0.00702	3.38284	2.64767	4.25263	0.00844	3.16939	2.63192	4.25092	0.00736	3.3722	2.53547	4.25392
0.00598	3.21171	2.77539	4.25309	0.00737	3.38438	2.74438	4.25155	0.00888	3.17077	2.74853	4.24984	0.00763	3.37358	2.62728	4.25284
0.00616	3.21294	2.90321	4.25186	0.00773	3.38545	2.87336	4.25047	0.00915	3.17185	2.85188	4.24876	0.00798	3.37482	2.73525	4.25176
0.00642	3.21417	3.03352	4.25078	0.008	3.38668	2.98572	4.24924	0.00967	3.17324	2.94488	4.24768	0.00825	3.37605	2.85838	4.25068
0.00668	3.2154	3.14995	4.2497	0.00835	3.38822	3.11115	4.24786	0.00994	3.17432	3.08038	4.24645	0.0086	3.37729	2.9644	4.2496
0.00685	3.21663	3.25129	4.24863	0.00862	3.38945	3.23782	4.24678	0.0102	3.1754	3.19454	4.24537	0.00887	3.37852	3.06358	4.24852
0.00702	3.21771	3.35039	4.24755	0.00906	3.39068	3.36423	4.24571	0.01055	3.17679	3.31442	4.24429	0.00913	3.3796	3.18299	4.24744
0.00728	3.21909	3.4711	4.24632	0.00942	3.39191	3.46228	4.24463	0.0109	3.17802	3.41069	4.24321	0.00949	3.38099	3.29069	4.24636
0.00754	3.22032	3.59955	4.24509	0.00969	3.39345	3.56601	4.24355	0.01126	3.17926	3.50851	4.24213	0.00984	3.38238	3.40185	4.24528
0.0078	3.22186	3.72292	4.24401	0.01004	3.39453	3.70157	4.24232	0.01161	3.18065	3.64792	4.24105	0.0102	3.38362	3.50964	4.2442
0.00806	3.2234	3.85537	4.24293	0.0104	3.39576	3.82922	4.24125	0.01196	3.18173	3.74601	4.23997	0.01055	3.38531	3.6342	4.24296
0.00841	3.22478	3.95279	4.24186	0.01066	3.39684	3.95704	4.24017	0.0124	3.18281	3.85971	4.23889	0.01091	3.38639	3.75795	4.24173
0.00858	3.22586	4.07003	4.24078	0.01102	3.39807	4.0542	4.23909	0.01266	3.18435	3.97232	4.23781	0.01126	3.38747	3.89387	4.24049
0.00884	3.22709	4.19366	4.23955	0.01146	3.39976	4.16789	4.23802	0.0131	3.18559	4.10091	4.23673	0.01153	3.38886	4.03129	4.23941
0.0091	3.22832	4.33125	4.23832	0.01191	3.40114	4.29617	4.23679	0.01345	3.18682	4.21398	4.23565	0.01197	3.39041	4.13819	4.23833
0.00936	3.22955	4.44778	4.23709	0.01235	3.40253	4.42257	4.23555	0.01381	3.1879	4.32633	4.23457	0.01242	3.39164	4.25564	4.23725
0.00954	3.23079	4.5908	4.23586	0.01271	3.4036	4.55991	4.23433	0.01416	3.18913	4.43468	4.23349	0.01268	3.39272	4.36645	4.23617
0.00988	3.23232	4.73364	4.23478	0.01315	3.40499	4.69094	4.23325	0.01451	3.19037	4.54684	4.23226	0.01295	3.39396	4.49775	4.23509
0.01015	3.2334	4.84563	4.2337	0.01333	3.40606	4.81512	4.23217	0.01495	3.1916	4.69314	4.23102	0.0133	3.39519	4.61494	4.23401
0.01049	3.23525	4.96848	4.23263	0.01377	3.4073	4.92649	4.23109	0.0153	3.19284	4.82673	4.22979	0.01375	3.39643	4.71918	4.23293
0.01067	3.23632	5.06598	4.23155	0.01413	3.40853	5.04161	4.23002	0.01565	3.19407	4.96595	4.22855	0.0141	3.39766	4.83451	4.23185
0.01101	3.23771	5.19202	4.23032	0.01457	3.40976	5.17086	4.22894	0.01609	3.19515	5.08728	4.22732	0.01437	3.39874	4.96918	4.23077
0.01127	3.23879	5.33254	4.22924	0.01493	3.41099	5.30322	4.22787	0.01644	3.19654	5.22351	4.22624	0.01481	3.39998	5.08726	4.22969
0.01145	3.24002	5.46968	4.22801	0.01537	3.41237	5.4138	4.22679	0.0168	3.19777	5.33849	4.22516	0.01525	3.40121	5.2127	4.22861
0.01179	3.24125	5.61039	4.22663	0.01573	3.41345	5.51469	4.22571	0.01715	3.19901	5.46972	4.22408	0.0157	3.4026	5.3236	4.22753
0.01205	3.24248	5.75624	4.22555	0.01617	3.41468	5.66856	4.22464	0.01767	3.20009	5.5758	4.223	0.01605	3.40399	5.45596	4.22629
0.01223	3.24355	5.87935	4.22447	0.01662	3.41591	5.79959	4.22325	0.01803	3.20163	5.69087	4.22192	0.01641	3.40507	5.59951	4.22506
0.01249	3.24463	5.99809	4.2234	0.01688	3.41698	5.95142	4.22202	0.01847	3.20271	5.82083	4.22084	0.01676	3.4063	5.74047	4.22398
0.01275	3.24586	6.1028	4.22232	0.01733	3.41837	6.09446	4.22094	0.01899	3.20441	5.92908	4.21976	0.01712	3.40738	5.86219	4.2229
0.01309	3.2474	6.25985	4.22124	0.01786	3.4196	6.22131	4.21987	0.01943	3.20564	6.04597	4.21868	0.01756	3.40862	5.97584	4.22182
0.01335	3.24878	6.39194	4.22016	0.0183	3.42114	6.32194	4.21879	0.01996	3.20719	6.18211	4.21744	0.01791	3.40985	6.09649	4.22074
0.0137	3.25002	6.49487	4.21909	0.01893	3.42268	6.4399	4.21771	0.02031	3.20826	6.3148	4.21636	0.01836	3.41093	6.23675	4.21966
0.01396	3.25109	6.60482	4.21801	0.01937	3.42375	6.57662	4.21664	0.02075	3.2095	6.43532	4.21528	0.0188	3.41217	6.35545	4.21858
0.01413	3.25217	6.74402	4.21693	0.0199	3.42483	6.71334	4.21525	0.02119	3.21058	6.56655	4.2142	0.01916	3.4134	6.47787	4.2175
0.01448	3.2534	6.88544	4.21586	0.02008	3.42591	6.87281	4.21418	0.02154	3.21181	6.67317	4.21312	0.0196	3.41448	6.60642	4.21642
0.01474	3.25479	6.99495	4.21478	0.02053	3.42698	7.0145	4.2131	0.02207	3.21289	6.81158	4.21189	0.01987	3.41556	6.73408	4.21534
0.01509	3.25586	7.11415	4.2137	0.02097	3.42821	7.1177	4.21202	0.02242	3.21397	6.95008	4.21081	0.0204	3.4168	6.87248	4.21426
0.01526	3.25725	7.24001	4.21247	0.0215	3.42944	7.24553	4.21095	0.02269	3.21505	7.07296	4.20973	0.02075	3.41788	6.9965	4.21317
0.01561	3.25832	7.3944	4.2114	0.02204	3.43067	7.37327	4.20987	0.02304	3.21629	7.18949	4.20865	0.02128	3.41911	7.1066	4.21209
0.01587	3.25955	7.53689	4.21032	0.02248	3.4319	7.51905	4.20879	0.02357	3.21737	7.31137	4.20757	0.02173	3.42019	7.24314	4.21101
0.01613	3.26094	7.64008	4.20924	0.02293	3.43314	7.63319	4.20756	0.02401	3.2186	7.45823	4.20649	0.02217	3.42174	7.36344	4.20993
0.01656	3.26217	7.76532	4.20817	0.02337	3.43421	7.7612	4.20648	0.02453	3.21999	7.57121	4.20541	0.02261	3.42282	7.51141	4.20885
0.01682	3.2634	7.91606	4.20709	0.0239	3.4356	7.89231	4.20541	0.02497	3.22123	7.69227	4.20433	0.02306	3.42421	7.62842	4.20777
0.01708	3.26463	8.04699	4.20601	0.02435	3.43683	8.04254	4.20433	0.02541	3.22246	7.81106	4.20325	0.02359	3.42529	7.77028	4.20654
0.01743	3.26586	8.15962	4.20493	0.02497	3.4379	8.17668	4.20326	0.02585	3.22354	7.94437	4.20202	0.02403	3.42652	7.89963	4.2053
0.01778	3.2674	8.29214	4.20386	0.02541	3.43929	8.29527	4.20218	0.02638	3.22493	8.0983	4.20078	0.02465	3.42807	8.04228	4.20422
0.01812	3.26848	8.42752	4.20278	0.02604	3.44052	8.41821	4.2011	0.02682	3.22616	8.22054	4.1997	0.0251	3.42915	8.17952	4.20314
0.01838	3.26955	8.57791	4.2014	0.02657	3.44175	8.56017	4.19987	0.02735	3.2274	8.37103	4.19862	0.02572	3.43069	8.31579	4.20206
0.01864	3.27063	8.72742	4.20017	0.02701	3.44283	8.70177	4.19879	0.02779	3.22863	8.49119	4.19754	0.02625	3.43177	8.43112	4.20098
0.0189	3.27171	8.87675	4.19893	0.02772	3.44421	8.83627	4.19772	0.02831	3.22987	8.61061	4.19646	0.02669	3.43285	8.60047	4.19975
0.01925	3.27325	9.02555	4.19786	0.02817	3.44544	8.96161	4.19664	0.02884	3.2311	8.75601	4.19523	0.02714	3.43408	8.73807	4.19867
0.0196	3.27448	9.17257	4.19678	0.0287	3.44667	9.08472	4.19557	0.02928	3.23233	8.8907	4.19399	0.02758	3.43517	8.87407	4.19759
0.01994	3.27571	9.28856	4.1957	0.02932	3.4479	9.22446	4.19449	0.02981	3.23357	9.04128	4.19276	0.02829	3.43671	9.00031	4.19651
0.0202	3.27709	9.42029	4.19463	0.02994	3.44913	9.37353	4.19341	0.03034	3.2348	9.1716	4.19153	0.02873	3.43794	9.11928	4.19543
0.02055	3.27817	9.55815	4.1934	0.03048	3.45036	9.49709	4.19233	0.03078	3.23604	9.33007	4.19029	0.02926	3.43902	9.24446	4.19435
0.0209	3.2794	9.7082	4.19232	0.0311	3.45159	9.61452	4.19126	0.0313	3.23712	9.48246	4.18921	0.02989	3.44026	9.38223	4.19327
0.02116	3.28048	9.84304	4.19124	0.03163	3.45282	9.76484	4.19018	0.03183	3.23866	9.61478	4.18813	0.03042	3.44149	9.51965	4.19219
0.0215	3.28201	9.95886	4.19017	0.03226	3.45405	9.90067	4.18895	0.03236	3.23974	9.73829	4.18705	0.03095	3.44273	9.64155	4.19111
0.02185	3.28309	10.0888	4.18909	0.03306	3.45528	10.0573	4.18787	0.0328	3.24082	9.86099	4.18597	0.03148	3.44381	9.79262	4.19003
0.0222	3.28417	10.235	4.18801	0.03368	3.45651	10.1746	4.1868	0.03342	3.24221	9.99531	4.18474	0.0321	3.44504	9.9249	4.18894
0.02254	3.28555	10.3914	4.18693	0.03421	3.45774	10.2951	4.18572	0.03385	3.24329	10.1524	4.18366	0.03272	3.44612	10.0558	4.18786
0.02289	3.28679	10.5166	4.18586	0.03492	3.45897	10.4608	4.18464	0.03438	3.24437	10.2819	4.18258	0.03326	3.4472	10.1783	4.18678
0.02324	3.28786	10.6302	4.18478	0.03572	3.46021	10.5922	4.18357	0.03491	3.2456	10.4145	4.1815	0.0337	3.44828	10.3315	4.1857
0.02358	3.28925	10.7634	4.18355	0.03625	3.46143	10.7116	4.18249	0.03544	3.24715	10.5355	4.18042	0.03432	3.44952	10.4555	4.18462
0.02393	3.29048	10.9419	4.18247	0.03705	3.46267	10.8493	4.18141	0.03605	3.24838	10.6699	4.17934	0.03485	3.4506	10.5818	4.18354
0.02428	3.29155	11.0824	4.1814	0.03759	3.4639	10.9889	4.18034	0.03658	3.24961	10.8117	4.17826	0.03556	3.45199	10.7085	4.18246
0.02462	3.29278	11.2085	4.18032	0.0383	3.46513	11.1299	4.17926	0.03711	3.25069	10.9421	4.17718	0.03627	3.45322	10.862	4.18138
0.02497	3.29401	11.319	4.17924	0.03901	3.4662	11.238	4.17818	0.03772	3.25193	11.0654	4.1761	0.03689	3.4543	10.9936	4.1803
0.02532	3.29509	11.4649	4.17816	0.03972	3.46743	11.3787	4.17711	0.03834	3.25316	11.2078	4.17502	0.03742	3.45554	11.1477	4.17922
0.02567	3.29632	11.6293	4.17693	0.04061	3.46882	11.5326	4.17588	0.03887	3.25424	11.3438	4.17394	0.03813	3.45662	11.2688	4.17814
0.02593	3.2974	11.7938	4.17586	0.04132	3.47005	11.6792	4.17465	0.03922	3.25532	11.4527	4.17286	0.03867	3.4577	11.4198	4.17706
0.02636	3.29848	11.8961	4.17478	0.04203	3.47128	11.8415	4.17357	0.03983	3.2564	11.591	4.17178	0.03938	3.45893	11.5619	4.17598
0.02671	3.29986	12.0147	4.1737	0.04283	3.47251	11.9807	4.17249	0.04036	3.25764	11.7259	4.1707	0.03991	3.46001	11.6874	4.1749
0.02705	3.30094	12.1829	4.17263	0.04372	3.47359	12.1081	4.17142	0.04106	3.25887	11.867	4.16962	0.04053	3.46109	11.8144	4.17382
0.0274	3.30232	12.3311	4.17155	0.04434	3.47497	12.2359	4.17034	0.04159	3.2601	12.0013	4.16854	0.04133	3.46233	11.9697	4.17274
0.02783	3.3034	12.4397	4.17047	0.04514	3.4762	12.3909	4.16926	0.04221	3.26134	12.1089	4.16746	0.04213	3.46372	12.1109	4.17166
0.02827	3.30463	12.5704	4.1694	0.04603	3.47743	12.5263	4.16819	0.04282	3.26257	12.2676	4.16622	0.04274	3.4648	12.2479	4.17058
0.02861	3.30586	12.7276	4.16817	0.04701	3.47866	12.6513	4.16711	0.04344	3.26381	12.4119	4.16499	0.04354	3.46603	12.3659	4.1695
0.02896	3.30694	12.8809	4.16709	0.0479	3.47989	12.7682	4.16603	0.04405	3.26504	12.5602	4.16391	0.04425	3.46742	12.5246	4.16842
0.02931	3.30817	13.0504	4.16601	0.04887	3.48112	12.9438	4.16496	0.04467	3.26612	12.702	4.16283	0.04514	3.4685	12.6736	4.16734
0.02974	3.30955	13.1708	4.16493	0.04967	3.48235	13.0907	4.16388	0.04537	3.26736	12.839	4.16175	0.04585	3.46974	12.7966	4.16626
0.03026	3.31079	13.2888	4.16386	0.05056	3.48358	13.2016	4.1628	0.0459	3.26875	12.958	4.16067	0.04682	3.47112	12.9189	4.16518
0.03052	3.31202	13.4393	4.16278	0.05154	3.48481	13.3451	4.16173	0.04652	3.26983	13.1015	4.15959	0.04753	3.47221	13.0806	4.16394
0.03104	3.3134	13.603	4.1617	0.05234	3.48604	13.4851	4.16065	0.04704	3.27091	13.2516	4.15851	0.04824	3.47359	13.2428	4.16271
0.03139	3.31448	13.7134	4.16063	0.05332	3.48712	13.6392	4.15957	0.04784	3.27198	13.3747	4.15743	0.04913	3.47468	13.4055	4.16163
0.03173	3.31555	13.8516	4.15955	0.0542	3.4882	13.7598	4.1585	0.04819	3.27306	13.5114	4.15635	0.05002	3.47575	13.5482	4.16055
0.03217	3.31663	14.0084	4.15847	0.05509	3.48928	13.893	4.15742	0.04898	3.27445	13.6621	4.15511	0.05081	3.47683	13.6838	4.15947
0.03252	3.31771	14.1661	4.1574	0.0558	3.49035	14.0517	4.15634	0.04959	3.27553	13.8309	4.15403	0.05126	3.47792	13.8134	4.15839
0.03286	3.31879	14.2964	4.15632	0.05696	3.49158	14.1897	4.15527	0.05021	3.27661	13.9595	4.15295	0.05215	3.47915	13.9694	4.15731
0.03321	3.31986	14.4264	4.15524	0.05794	3.49281	14.3057	4.15419	0.05083	3.278	14.0721	4.15187	0.05312	3.48023	14.1224	4.15607
0.03364	3.32109	14.5753	4.15416	0.05891	3.49404	14.4419	4.15311	0.05153	3.27908	14.2031	4.15079	0.05392	3.48131	14.2701	4.15499
0.03416	3.32279	14.7276	4.15309	0.05998	3.49527	14.5828	4.15204	0.05223	3.28032	14.3628	4.14971	0.05472	3.48239	14.4032	4.15391
0.03468	3.32386	14.8476	4.15201	0.06114	3.49635	14.7405	4.15096	0.05302	3.28155	14.5012	4.14863	0.05543	3.48347	14.5321	4.15283
0.03503	3.32494	14.9698	4.15093	0.06229	3.49773	14.8697	4.14988	0.05382	3.28309	14.6405	4.14755	0.05622	3.48455	14.6897	4.15175
0.03538	3.32617	15.141	4.14986	0.06353	3.49881	14.9977	4.14881	0.05443	3.28417	14.7696	4.14647	0.0572	3.48579	14.8306	4.15067
0.03581	3.32725	15.2982	4.14878	0.06451	3.49989	15.1563	4.14773	0.05522	3.28525	14.9349	4.14524	0.05818	3.48687	14.9808	4.14959
0.03633	3.32832	15.3982	4.1477	0.06531	3.50096	15.3113	4.1465	0.05584	3.28633	15.0852	4.14416	0.05897	3.48795	15.1073	4.14851
0.03668	3.3294	15.5599	4.14663	0.06656	3.50204	15.4877	4.14542	0.05654	3.28741	15.2286	4.14308	0.05986	3.48903	15.2687	4.14743
0.03702	3.33048	15.7101	4.14555	0.06771	3.50312	15.6046	4.14435	0.05698	3.28849	15.3503	4.142	0.06084	3.49026	15.4072	4.14635
0.03746	3.33155	15.8824	4.14447	0.06895	3.50419	15.7358	4.14327	0.05777	3.28957	15.4802	4.14092	0.06181	3.49134	15.5384	4.14527
0.03789	3.33278	15.9913	4.1434	0.07002	3.50542	15.8951	4.14219	0.05856	3.29081	15.6408	4.13969	0.0627	3.49242	15.6829	4.14419
0.03841	3.33402	16.1369	4.14232	0.07144	3.50696	16.0409	4.14112	0.05927	3.29204	15.8077	4.13845	0.06367	3.4935	15.8287	4.14295
0.03893	3.3354	16.2866	4.14109	0.07286	3.50804	16.1696	4.14004	0.05997	3.29312	15.9704	4.13737	0.06456	3.49458	16.0007	4.14187
0.03928	3.33663	16.4539	4.13986	0.07429	3.50942	16.305	4.13896	0.06067	3.29436	16.1015	4.13629	0.06563	3.49582	16.1593	4.14079
0.0398	3.33771	16.6151	4.13863	0.07562	3.51065	16.4537	4.13789	0.06138	3.29544	16.2449	4.13521	0.06687	3.49705	16.2918	4.13971
0.04032	3.33909	16.792	4.1374	0.07713	3.51188	16.6142	4.13666	0.06199	3.29652	16.3717	4.13413	0.06775	3.49829	16.4088	4.13863
0.04084	3.34032	16.961	4.13617	0.07882	3.51312	16.7878	4.13558	0.06287	3.2976	16.5269	4.13305	0.06908	3.49952	16.591	4.13755
0.04136	3.34155	17.1048	4.13509	0.08033	3.51435	16.9033	4.1345	0.06358	3.29868	16.6742	4.13197	0.07015	3.5006	16.7241	4.13647
0.04179	3.34278	17.2778	4.13401	0.08202	3.51558	17.0378	4.13343	0.06428	3.29976	16.8118	4.13089	0.07104	3.50168	16.877	4.13539
0.04223	3.34386	17.4036	4.13293	0.08344	3.51681	17.2023	4.1322	0.06498	3.30084	16.9442	4.12981	0.07228	3.50276	17.0123	4.13431
0.04283	3.34525	17.5369	4.13186	0.08513	3.51788	17.3648	4.13112	0.06577	3.30192	17.1067	4.12873	0.07316	3.50384	17.1649	4.13307
0.04344	3.34648	17.7058	4.13063	0.08699	3.51896	17.5279	4.12989	0.06648	3.303	17.2428	4.12765	0.07449	3.50508	17.3348	4.13199
0.04387	3.34771	17.8614	4.1294	0.08859	3.52004	17.681	4.12881	0.06709	3.30408	17.383	4.12657	0.07582	3.50616	17.4894	4.13091
0.04431	3.34894	18.0402	4.12817	0.08984	3.52111	17.8293	4.12774	0.06788	3.30516	17.5217	4.12549	0.07698	3.50755	17.6222	4.12983
0.04483	3.35017	18.2056	4.12709	0.09144	3.52234	17.9559	4.12666	0.06876	3.30639	17.6703	4.12441	0.07822	3.50878	17.7536	4.12875
0.04544	3.3514	18.3518	4.12601	0.09357	3.52357	18.1272	4.12558	0.06947	3.30747	17.82	4.12333	0.07973	3.50986	17.922	4.12767
0.0457	3.35248	18.4917	4.12493	0.09552	3.52481	18.2732	4.12451	0.07026	3.30855	17.9564	4.12225	0.08097	3.51094	18.0786	4.12659
0.04639	3.35371	18.6409	4.12386	0.09783	3.52603	18.4007	4.12343	0.07096	3.30963	18.0998	4.12117	0.0823	3.51202	18.2153	4.12551
0.047	3.35509	18.7915	4.12278	0.09997	3.52727	18.5485	4.12235	0.07184	3.31071	18.2548	4.11994	0.08354	3.51326	18.3429	4.12443
0.04752	3.35632	18.9601	4.1217	0.10192	3.5285	18.7094	4.12127	0.07281	3.31195	18.4242	4.1187	0.08496	3.51434	18.5146	4.12335
0.04804	3.3574	19.0865	4.12063	0.10423	3.52957	18.8625	4.1202	0.07342	3.31303	18.5851	4.11747	0.08593	3.51557	18.6697	4.12227
0.04864	3.35848	19.2151	4.11955	0.10627	3.53065	18.993	4.11912	0.0743	3.31411	18.7495	4.11623	0.08762	3.51665	18.8093	4.12119
0.04908	3.35955	19.3998	4.11832	0.10832	3.53173	19.1208	4.11805	0.07527	3.31519	18.9135	4.11515	0.08939	3.51774	18.95	4.12011
0.0496	3.36063	19.5542	4.11709	0.11045	3.5328	19.2941	4.11681	0.07589	3.31627	19.0621	4.11407	0.09037	3.51882	19.1064	4.11888
0.05012	3.36186	19.734	4.11601	0.11312	3.53403	19.4659	4.11558	0.07677	3.31735	19.2014	4.11299	0.0917	3.5199	19.2895	4.11764
0.05055	3.36309	19.9001	4.11494	0.11578	3.53511	19.6292	4.11451	0.07765	3.31873	19.3332	4.11191	0.09338	3.52113	19.4587	4.11656
0.05124	3.36432	20.0246	4.11386	0.11854	3.53619	19.7844	4.11343	0.07861	3.31997	19.5011	4.11083	0.09471	3.52221	19.5957	4.11548
0.05185	3.36571	20.1524	4.11278	0.12076	3.53726	19.9046	4.11235	0.07958	3.3212	19.6389	4.10975	0.09649	3.52345	19.7509	4.1144
0.05237	3.36678	20.3264	4.1117	0.12342	3.53834	20.0592	4.11128	0.08046	3.32228	19.7923	4.10867	0.09835	3.52468	19.8858	4.11332
0.05298	3.36802	20.5005	4.11063	0.12653	3.53957	20.2289	4.11005	0.08143	3.32352	19.929	4.10759	0.10003	3.52591	20.0516	4.11224
0.05359	3.36909	20.6216	4.10955	0.12956	3.5408	20.3942	4.10897	0.08248	3.32491	20.0786	4.10651	0.10199	3.5273	20.2168	4.11116
0.05411	3.37017	20.7657	4.10847	0.13355	3.54188	20.5533	4.10789	0.08354	3.32614	20.2378	4.10543	0.10385	3.52838	20.3479	4.11008
0.05454	3.37125	20.9466	4.10724	0.13755	3.54326	20.6988	4.10682	0.08442	3.32737	20.3627	4.10435	0.10562	3.52962	20.5051	4.109
0.05497	3.37232	21.1192	4.10616	0.14102	3.54434	20.8419	4.10574	0.08556	3.32861	20.5044	4.10327	0.10748	3.53085	20.6679	4.10792
0.05567	3.3734	21.2779	4.10509	0.14475	3.54557	21.008	4.10451	0.08653	3.32969	20.6884	4.10204	0.10979	3.53209	20.8291	4.10684
0.05619	3.37463	21.4168	4.10401	0.14937	3.54665	21.1714	4.10343	0.08785	3.33108	20.8538	4.10096	0.11174	3.53317	20.9717	4.10576
0.05679	3.37571	21.5685	4.10294	0.15328	3.54772	21.3365	4.10236	0.08855	3.33216	21.0007	4.09988	0.11334	3.53425	21.1071	4.10468
0.0574	3.37678	21.7138	4.10186	0.15781	3.5488	21.4621	4.10128	0.08952	3.33324	21.16	4.0988	0.1152	3.53533	21.2727	4.10344
0.05783	3.37786	21.8904	4.10047	0.16181	3.55003	21.6108	4.1002	0.09048	3.33432	21.3014	4.09772	0.11733	3.53641	21.4399	4.10221
0.05853	3.37909	22.0549	4.0994	0.16777	3.55126	21.7643	4.09913	0.09136	3.3354	21.4616	4.09649	0.11963	3.5378	21.6295	4.10113
0.05922	3.38032	22.24	4.09832	0.17372	3.55249	21.9238	4.09805	0.09215	3.33648	21.6242	4.09541	0.12194	3.53903	21.7686	4.10005
0.05983	3.38155	22.3814	4.09724	0.18047	3.55372	22.0763	4.09697	0.09321	3.33756	21.7804	4.09433	0.12451	3.54027	21.9363	4.09897
0.06044	3.38263	22.5254	4.09617	0.18714	3.55495	22.2119	4.0959	0.09426	3.33864	21.936	4.09324	0.12655	3.5415	22.0841	4.09789
0.06113	3.38402	22.6883	4.09509	0.1946	3.55618	22.3792	4.09467	0.09514	3.33972	22.0574	4.09216	0.12939	3.54274	22.2521	4.09681
0.06174	3.38525	22.8538	4.09401	0.20322	3.55741	22.5497	4.09344	0.09611	3.3408	22.2302	4.09108	0.13205	3.54397	22.405	4.09572
0.06243	3.38648	22.9992	4.09293	0.21113	3.55849	22.7258	4.0922	0.09717	3.34188	22.3817	4.09	0.13471	3.54505	22.5426	4.09464
0.0633	3.38771	23.1319	4.09186	0.21992	3.55957	22.9049	4.09098	0.09822	3.34296	22.5356	4.08892	0.13737	3.54629	22.6758	4.09356
0.06373	3.38878	23.3195	4.09078	0.22908	3.56064	23.0788	4.08974	0.09892	3.34404	22.6805	4.08784	0.14056	3.54737	22.8656	4.09248
0.06442	3.39002	23.4715	4.0897	0.23681	3.56172	23.2554	4.08851	0.10007	3.34512	22.8538	4.08676	0.14296	3.54845	23.0269	4.0914
0.06512	3.39109	23.6147	4.08863	0.24951	3.56279	23.4411	4.08744	0.10095	3.34635	23.0039	4.08568	0.14526	3.54953	23.1732	4.09032
0.06581	3.39232	23.7767	4.08755	0.26124	3.56387	23.6046	4.08636	0.10244	3.34759	23.1366	4.0846	0.14855	3.55061	23.3114	4.08924
0.06633	3.3934	23.946	4.08647	0.27075	3.56495	23.7526	4.08528	0.10341	3.34882	23.2797	4.08352	0.15165	3.55184	23.4944	4.08801
0.06694	3.39448	24.1146	4.0854	0.28293	3.56602	23.8919	4.08421	0.10482	3.3499	23.4588	4.08229	0.1552	3.55323	23.6805	4.08677
0.06755	3.39571	24.2522	4.08432	0.29972	3.56726	24.0543	4.08298	0.10578	3.35098	23.6386	4.08106	0.15919	3.55447	23.8346	4.08569
0.06841	3.39694	24.4056	4.08324	0.31545	3.56833	24.2358	4.08175	0.10684	3.35206	23.8081	4.07998	0.16273	3.55555	24.0009	4.08461
0.06902	3.39802	24.5623	4.08217	0.33366	3.56941	24.4183	4.08052	0.10781	3.35329	23.97	4.0789	0.16673	3.55663	24.153	4.08353
0.06971	3.39909	24.7371	4.08109	0.35535	3.57049	24.5843	4.07944	0.10904	3.35453	24.136	4.07782	0.16974	3.55771	24.3065	4.08245
0.07032	3.40017	24.8785	4.08001	0.37232	3.57156	24.7635	4.07836	0.11044	3.35576	24.2454	4.07674	0.17391	3.55879	24.4854	4.08137
0.07119	3.4014	25.018	4.07894	0.39907	3.57264	24.902	4.07729	0.1115	3.357	24.4443	4.07566	0.17834	3.56002	24.6529	4.08029
0.07171	3.40248	25.2037	4.07786	0.42155	3.57372	25.046	4.07621	0.11273	3.35808	24.606	4.07458	0.18287	3.56126	24.7822	4.07921
0.07249	3.40371	25.3609	4.07678	0.44749	3.57479	25.2288	4.07513	0.11414	3.35931	24.745	4.0735	0.18801	3.56234	24.9382	4.07813
0.07327	3.40478	25.4993	4.0757	0.47611	3.57587	25.3849	4.07406	0.11528	3.3607	24.8937	4.07242	0.19253	3.56342	25.1227	4.07705
0.07396	3.40617	25.6613	4.07463	0.51698	3.5771	25.5332	4.07298	0.1166	3.36178	25.0665	4.07134	0.19812	3.5645	25.2936	4.07597
0.07474	3.40725	25.8404	4.0734	0.55643	3.57833	25.6702	4.0719	0.11801	3.36301	25.2216	4.07026	0.20238	3.56558	25.4148	4.07489
0.07561	3.40848	26.0184	4.07217	0.60833	3.57956	25.8488	4.07083	0.11889	3.36409	25.3734	4.06918	0.20858	3.56666	25.572	4.07381
0.07639	3.40986	26.1967	4.07094	0.66173	3.58079	26.027	4.06975	0.12038	3.36517	25.5002	4.0681	0.2147	3.56789	25.7545	4.07273
0.07708	3.41109	26.377	4.0697	0.72508	3.58202	26.1658	4.06867	0.12144	3.36625	25.6979	4.06686	0.22189	3.56897	25.9134	4.07165
0.07795	3.41217	26.574	4.06847	0.80026	3.58325	26.3068	4.0676	0.12258	3.36749	25.8853	4.06578	0.22801	3.57006	26.0675	4.07057
0.07873	3.41325	26.7476	4.0674	0.87775	3.58448	26.5307	4.06637	0.12416	3.36872	26.0419	4.0647	0.23421	3.57113	26.2227	4.06949
0.07951	3.41432	26.9284	4.06632	0.98144	3.58571	26.7123	4.06513	0.12539	3.3698	26.2045	4.06362	0.24193	3.57222	26.3961	4.06841
0.08003	3.4154	27.0635	4.06524	1.09465	3.58679	26.8907	4.06406	0.1268	3.37119	26.3441	4.06254	0.25186	3.5733	26.5693	4.06733
0.08073	3.41648	27.2207	4.06417	1.22856	3.58817	27.0627	4.06298	0.12838	3.37227	26.5088	4.06146	0.25869	3.57438	26.7035	4.06625
0.08168	3.41786	27.3926	4.06309	1.38015	3.58925	27.2029	4.06191	0.1297	3.37366	26.6785	4.06038	0.26871	3.57546	26.8666	4.06517
0.08255	3.41909	27.5744	4.06201	1.54961	3.59033	27.3437	4.06083	0.13111	3.37474	26.8412	4.0593	0.27696	3.57654	27.0463	4.06409
0.0835	3.42032	27.7087	4.06093	1.75506	3.5914	27.5285	4.0596	0.13243	3.37582	26.9891	4.05822	0.29141	3.57762	27.1938	4.06301
0.08428	3.4214	27.85	4.05986	1.91608	3.59248	27.7166	4.05852	0.13392	3.37705	27.162	4.05714	0.30188	3.5787	27.3789	4.06192
0.08523	3.42278	28.045	4.05863	2.14712	3.59356	27.8785	4.05744	0.13498	3.37813	27.3253	4.05606	0.31438	3.57978	27.5216	4.06084
0.08601	3.42386	28.2393	4.0574	2.38243	3.59463	28.0348	4.05637	0.13621	3.37921	27.4848	4.05498	0.32866	3.58086	27.6941	4.05961
0.08697	3.42525	28.4151	4.05617	2.60777	3.59571	28.1865	4.05529	0.1377	3.38045	27.6352	4.0539	0.34569	3.58194	27.8909	4.05838
0.08784	3.42632	28.6046	4.05494	2.81383	3.59679	28.3581	4.05422	0.13929	3.38168	27.8131	4.05282	0.36334	3.58302	28.0846	4.05729
0.08853	3.42755	28.7933	4.05386	3.07926	3.59802	28.5393	4.05283	0.14069	3.38276	27.9656	4.05174	0.38258	3.5841	28.2436	4.05621
0.08948	3.42863	28.958	4.05278	3.36397	3.59925	28.7345	4.05175	0.14192	3.384	28.1294	4.05066	0.40458	3.58518	28.4129	4.05513
0.09035	3.42986	29.1207	4.0517	3.64886	3.60048	28.9063	4.05037	0.14386	3.38523	28.2754	4.04958	0.43189	3.58626	28.5504	4.05405
0.09113	3.43094	29.2533	4.05063	3.96448	3.60155	29.101	4.04929	0.145	3.38662	28.4601	4.04835	0.46107	3.58734	28.7351	4.05297
0.09191	3.43201	29.442	4.0494	4.23674	3.60279	29.2861	4.04822	0.14694	3.38785	28.6372	4.04711	0.49734	3.58842	28.8901	4.05189
0.09286	3.43325	29.6425	4.04832	4.54427	3.60386	29.4373	4.04714	0.14834	3.38909	28.8387	4.04603	0.54301	3.5895	29.0603	4.05081
0.09373	3.43432	29.8051	4.04724	4.85573	3.60494	29.5837	4.04606	0.15028	3.39032	29	4.04495	0.60074	3.59058	29.2051	4.04973
0.09477	3.4354	29.9641	4.04617	5.06811	3.60602	29.7711	4.04483	0.15204	3.39156	29.1669	4.04387	0.67018	3.59166	29.405	4.04865
0.09547	3.43648	30.1159	4.04509	5.38373	3.60709	29.9547	4.0436	0.15353	3.39279	29.3025	4.04279	0.77509	3.59274	29.5636	4.04757
0.09633	3.43755	30.3043	4.04401	5.71659	3.60817	30.1525	4.04253	0.15511	3.39402	29.4931	4.04171	0.92745	3.59382	29.7205	4.04649
0.09737	3.43878	30.4871	4.04293	5.98894	3.60925	30.3115	4.04145	0.15687	3.3951	29.6538	4.04063	1.18526	3.5949	29.8716	4.04541
0.09824	3.44001	30.6224	4.04186	6.25364	3.61032	30.4711	4.04037	0.15846	3.39649	29.8209	4.03955	1.48705	3.59598	30.0559	4.04433
0.09911	3.44109	30.7776	4.04078	6.59085	3.6114	30.6297	4.0393	0.16013	3.39757	29.9525	4.03847	1.79425	3.59706	30.2368	4.04325
0.10015	3.44232	30.9691	4.0397	6.95189	3.61248	30.7905	4.03806	0.16197	3.39881	30.1622	4.03739	2.10367	3.59814	30.3905	4.04217
0.10102	3.4434	31.1507	4.03863	7.27285	3.61355	31.001	4.03683	0.16391	3.4002	30.3322	4.03631	2.4106	3.59922	30.5414	4.04109
0.10188	3.44448	31.3007	4.03755	7.56208	3.61463	31.1982	4.03576	0.16549	3.40128	30.4965	4.03523	2.65333	3.60031	30.7212	4.04001
0.10275	3.44555	31.4285	4.03647	7.96808	3.61586	31.38	4.03468	0.16699	3.40236	30.6444	4.03415	2.91405	3.60139	30.9032	4.03893
0.1037	3.44678	31.6479	4.0354	8.37107	3.61709	31.5356	4.0336	0.16866	3.40344	30.8227	4.03307	3.20414	3.60247	31.0757	4.03785
0.105	3.44817	31.8186	4.03432	8.76046	3.61832	31.6827	4.03253	0.17006	3.40452	30.9949	4.03199	3.46069	3.60355	31.2236	4.03677
0.10604	3.4494	31.9751	4.03324	9.19623	3.61955	31.8684	4.0313	0.17191	3.4056	31.1465	4.03091	3.75477	3.60463	31.4192	4.03569
0.10682	3.45048	32.1292	4.03217	9.6081	3.62078	32.0535	4.03022	0.17297	3.40668	31.3104	4.02983	4.02277	3.60571	31.5671	4.03461
0.10804	3.45155	32.2866	4.03109	10.0554	3.62186	32.2267	4.02914	0.17499	3.40776	31.5122	4.02875	4.34699	3.60679	31.7317	4.03353
0.10899	3.45294	32.4665	4.03001	10.4037	3.62294	32.393	4.02807	0.17639	3.40884	31.6586	4.02767	4.67033	3.60787	31.8957	4.03245
0.11012	3.45402	32.657	4.02893	10.8259	3.62401	32.5496	4.02699	0.17859	3.41007	31.8228	4.02659	4.94569	3.60895	32.0876	4.03137
0.11125	3.45525	32.8014	4.02786	11.1414	3.62509	32.7136	4.02576	0.18053	3.4113	31.9988	4.02551	5.25775	3.61003	32.2643	4.03029
0.11229	3.45648	33.0072	4.02663	11.6103	3.62616	32.9332	4.02468	0.18237	3.41254	32.1785	4.02443	5.54358	3.61111	32.4342	4.02921
0.11333	3.45755	33.1985	4.02555	12.0477	3.62724	33.1222	4.02361	0.18422	3.41362	32.3542	4.02335	5.88927	3.61219	32.5822	4.02813
0.11445	3.45863	33.3854	4.02417	12.4502	3.62832	33.2647	4.02253	0.1858	3.4147	32.5079	4.02227	6.23531	3.61327	32.7661	4.02705
0.11515	3.45971	33.5705	4.02309	12.8178	3.6294	33.4235	4.02145	0.18765	3.41578	32.6772	4.02119	6.54117	3.61435	32.94	4.02597
0.11654	3.46094	33.7574	4.0217	13.3017	3.63047	33.614	4.02038	0.18932	3.41686	32.873	4.01996	6.87647	3.61543	33.106	4.02489
0.11766	3.46202	33.9565	4.02047	13.737	3.63155	33.7951	4.0193	0.19117	3.41794	33.0783	4.01888	7.26578	3.61666	33.2664	4.0238
0.11862	3.46309	34.1618	4.01924	14.1854	3.63263	33.9467	4.01822	0.19301	3.41917	33.2371	4.0178	7.67639	3.61775	33.459	4.02272
0.11957	3.46417	34.341	4.01817	14.5282	3.6337	34.0998	4.01715	0.19521	3.42041	33.4022	4.01672	7.98678	3.61883	33.6524	4.02164
0.12052	3.46524	34.5236	4.01709	15.0104	3.63478	34.2927	4.01592	0.19715	3.42149	33.5704	4.01564	8.42071	3.61991	33.7706	4.02056
0.12156	3.46632	34.6801	4.01601	15.5039	3.63601	34.4967	4.01469	0.19891	3.42257	33.7399	4.01456	8.76755	3.62099	33.9583	4.01948
0.12287	3.46786	34.8503	4.01494	15.9734	3.63708	34.6886	4.01361	0.2004	3.42365	33.9383	4.01348	9.21399	3.62207	34.151	4.0184
0.12408	3.46894	35.0489	4.0137	16.4551	3.63816	34.8577	4.01253	0.20242	3.42488	34.0926	4.0124	9.52252	3.62315	34.3041	4.01732
0.12555	3.47017	35.2308	4.01263	16.8023	3.63924	35.0165	4.01146	0.20453	3.42596	34.2466	4.01132	9.92941	3.62423	34.4868	4.01624
0.12668	3.47125	35.4195	4.0114	17.3277	3.64032	35.1859	4.01038	0.20664	3.4272	34.4475	4.01024	10.3657	3.62531	34.6489	4.01516
0.12772	3.47232	35.6274	4.01032	17.8475	3.64139	35.3657	4.00915	0.20875	3.42828	34.6052	4.00916	10.779	3.62654	34.8502	4.01408
0.12885	3.47355	35.7578	4.00924	18.2985	3.64247	35.5836	4.00807	0.21086	3.42936	34.7903	4.00808	11.2321	3.62762	35.0171	4.013
0.13015	3.47463	35.9272	4.00817	18.6701	3.64355	35.7427	4.00699	0.21254	3.43044	34.9549	4.007	11.6908	3.6287	35.2038	4.01192
0.13128	3.47571	36.1408	4.00694	19.2363	3.64462	35.9221	4.00592	0.21465	3.43152	35.1394	4.00592	12.1076	3.62978	35.3531	4.01084
0.13223	3.47678	36.3373	4.0057	19.7367	3.6457	36.0843	4.00484	0.21684	3.4326	35.3273	4.00484	12.5208	3.63086	35.5361	4.00976
0.1337	3.47786	36.5453	4.00447	20.2632	3.64677	36.2668	4.00361	0.2186	3.43368	35.4867	4.00376	12.9986	3.63194	35.6917	4.00868
0.13492	3.47894	36.7223	4.00324	20.6865	3.64785	36.4772	4.00254	0.22045	3.43476	35.6502	4.00268	13.389	3.63302	35.8933	4.0076
0.13596	3.48001	36.9402	4.00217	21.1877	3.64893	36.6514	4.00146	0.22247	3.43599	35.8411	4.0016	13.816	3.6341	36.0561	4.00652
0.13726	3.48109	37.1319	4.00109	21.6969	3.65001	36.8053	4.00038	0.22467	3.43707	36.0264	4.00052	14.2337	3.63518	36.234	4.00544
0.13839	3.48217	37.2718	4.00001	22.2737	3.65108	36.9664	3.99931	0.2274	3.4383	36.2026	3.99944	14.7076	3.63626	36.4269	4.00436
0.13951	3.48325	37.4536	3.99893	22.6613	3.65216	37.1782	3.99823	0.22951	3.43969	36.3755	3.99836	15.1824	3.63735	36.592	4.00328
0.14073	3.48432	37.6404	3.99786	23.258	3.65324	37.3561	3.99715	0.23206	3.44093	36.559	3.99728	15.6471	3.63843	36.7503	4.0022
0.14203	3.4854	37.8332	3.99647	23.8167	3.65431	37.5169	3.99607	0.23487	3.44201	36.749	3.9962	16.0734	3.63951	36.9573	4.00112
0.14315	3.48648	38.0523	3.99524	24.3967	3.65539	37.6837	3.995	0.23707	3.44309	36.9145	3.99512	16.6003	3.64059	37.1326	4.00004
0.14437	3.48755	38.2426	3.99401	24.844	3.65646	37.8768	3.99377	0.23883	3.44417	37.0392	3.99404	16.9902	3.64167	37.3023	3.99896
0.14593	3.48878	38.4431	3.99294	25.4525	3.65754	38.0842	3.99254	0.2412	3.44525	37.2688	3.99296	17.4766	3.64275	37.4727	3.99788
0.14723	3.48986	38.6267	3.99186	26.0264	3.65877	38.2885	3.99146	0.2434	3.44648	37.4377	3.99188	17.9444	3.64383	37.6649	3.99664
0.14853	3.49094	38.781	3.99078	26.6199	3.65985	38.4721	3.99038	0.24648	3.44772	37.6249	3.9908	18.4906	3.64491	37.8681	3.99556
0.15009	3.49201	38.9495	3.9897	27.2422	3.66093	38.6381	3.98931	0.24903	3.4488	37.7974	3.98972	18.916	3.64599	38.047	3.99448
0.1513	3.49324	39.1605	3.98863	27.6923	3.662	38.7831	3.98823	0.25123	3.44988	37.9644	3.98849	19.4292	3.64707	38.2253	3.9934
0.15278	3.49432	39.3541	3.98755	28.3091	3.66308	38.9783	3.987	0.25378	3.45096	38.1754	3.98741	19.9894	3.64815	38.39	3.99232
0.15425	3.4954	39.5209	3.98647	29.013	3.66416	39.1855	3.98592	0.25571	3.45204	38.3698	3.98633	20.5166	3.64938	38.5752	3.99124
0.15521	3.49648	39.6708	3.9854	29.5933	3.66523	39.3657	3.98485	0.25861	3.45327	38.5449	3.98525	21.1407	3.65046	38.7675	3.99016
0.15729	3.49786	39.8721	3.98432	30.0628	3.66631	39.5292	3.98377	0.2609	3.45435	38.7009	3.98417	21.5851	3.65155	38.9293	3.98908
0.15902	3.49909	40.0415	3.98324	30.7401	3.66754	39.6916	3.98269	0.26354	3.45543	38.905	3.98309	22.1208	3.65263	39.0939	3.988
0.16058	3.50032	40.2093	3.98217	31.4179	3.66877	39.8957	3.98146	0.26591	3.45651	39.0583	3.98201	22.6447	3.65371	39.2961	3.98676
0.16206	3.5014	40.3672	3.98109	32.0234	3.66985	40.086	3.98039	0.26846	3.45759	39.2545	3.98093	23.2555	3.65479	39.5023	3.98568
0.16362	3.50248	40.5709	3.97986	32.7307	3.67092	40.2944	3.97931	0.27075	3.45867	39.4407	3.97985	23.7943	3.65587	39.6723	3.9846
0.16535	3.50355	40.7767	3.97863	33.2805	3.672	40.4441	3.97823	0.27374	3.4599	39.627	3.97861	24.3357	3.65695	39.854	3.98352
0.16665	3.50463	40.9706	3.9774	33.7403	3.67308	40.6184	3.97716	0.27708	3.46129	39.8293	3.97753	24.8745	3.65803	40.0273	3.98244
0.16839	3.50586	41.1902	3.97632	34.4245	3.67431	40.8184	3.97608	0.28024	3.46253	40.0241	3.97645	25.5146	3.65926	40.2293	3.98121
0.16995	3.50694	41.3805	3.97509	35.1341	3.67554	41.0012	3.975	0.28279	3.46361	40.2129	3.97537	26.2228	3.66034	40.4445	3.97997
0.17177	3.50801	41.5882	3.97401	35.7558	3.67661	41.1593	3.97393	0.2864	3.465	40.359	3.97429	26.7422	3.66142	40.6482	3.97889
0.17324	3.50909	41.7489	3.97294	36.4229	3.67769	41.3252	3.97285	0.2893	3.46608	40.5746	3.97321	27.2962	3.6625	40.8414	3.97781
0.17454	3.51017	41.8978	3.97186	37.0114	3.67877	41.5209	3.97162	0.29247	3.46746	40.7502	3.97213	27.957	3.66358	40.9966	3.97673
0.17662	3.51125	42.1111	3.97078	37.4564	3.67984	41.7301	3.97039	0.29563	3.46854	40.9375	3.97105	28.6192	3.66466	41.1699	3.97565
0.17819	3.51232	42.3051	3.9697	38.1107	3.68107	41.9345	3.96916	0.2995	3.46993	41.1146	3.96997	29.2109	3.66574	41.3715	3.97457
0.18009	3.5134	42.4716	3.96863	38.8069	3.68215	42.1491	3.96793	0.30284	3.47101	41.3155	3.96874	29.8474	3.66682	41.5536	3.97349
0.18165	3.51463	42.6472	3.96755	39.4206	3.68323	42.366	3.96685	0.30548	3.4724	41.5098	3.96766	30.5015	3.6679	41.7253	3.97241
0.18373	3.51586	42.8468	3.96647	39.9472	3.6843	42.5451	3.96577	0.30926	3.47348	41.7108	3.96658	31.1471	3.66899	41.8803	3.97133
0.18538	3.51694	43.0418	3.9654	40.4359	3.68538	42.7085	3.9647	0.31243	3.47487	41.8789	3.9655	31.6894	3.67007	42.0848	3.97025
0.18755	3.51817	43.2015	3.96432	41.0469	3.68646	42.882	3.96362	0.31665	3.4761	42.0142	3.96442	32.322	3.67115	42.265	3.96917
0.1898	3.5194	43.3578	3.96324	41.5983	3.68753	43.0939	3.96254	0.3199	3.47734	42.2534	3.96334	32.899	3.67223	42.4493	3.96809
0.19197	3.52063	43.5756	3.96201	42.2188	3.68861	43.2819	3.96147	0.32386	3.47842	42.4221	3.96226	33.6086	3.67346	42.6001	3.96701
0.1944	3.52171	43.7644	3.96094	42.5714	3.68969	43.4419	3.96039	0.3272	3.4795	42.6091	3.96118	34.298	3.67454	42.8227	3.96577
0.19605	3.52278	43.9553	3.95986	43.2657	3.69076	43.6105	3.95931	0.33037	3.48058	42.785	3.9601	34.8483	3.67562	43.0234	3.96469
0.19813	3.52386	44.124	3.95878	43.807	3.69184	43.8172	3.95808	0.33371	3.48166	42.9633	3.95902	35.4636	3.6767	43.223	3.96361
0.19995	3.52494	44.2904	3.9577	44.3411	3.69292	44.0281	3.95685	0.3367	3.48289	43.1735	3.95794	36.0831	3.67778	43.4161	3.96253
0.20255	3.52601	44.4915	3.95663	44.8137	3.69399	44.26	3.95562	0.34092	3.48397	43.3691	3.95686	36.7092	3.67886	43.5669	3.96145
0.20446	3.52725	44.6947	3.95555	45.39	3.69507	44.444	3.95439	0.34479	3.48505	43.5384	3.95578	37.2076	3.67994	43.7859	3.96022
0.20714	3.52832	44.8594	3.95447	45.9015	3.69615	44.6587	3.95316	0.34839	3.48613	43.707	3.9547	37.7988	3.68102	43.9784	3.95914
0.20975	3.5294	45.0359	3.9534	46.3996	3.69722	44.8657	3.95208	0.35173	3.48721	43.9306	3.95362	38.4193	3.6821	44.1487	3.95806
0.21148	3.53048	45.2213	3.95232	46.8968	3.6983	45.0592	3.95101	0.3549	3.48829	44.1103	3.95254	38.99	3.68318	44.3406	3.95698
0.21434	3.53171	45.4111	3.95124	47.4602	3.69938	45.2141	3.94993	0.35974	3.48937	44.2979	3.95146	39.5781	3.68426	44.5162	3.9559
0.21729	3.53278	45.5879	3.95017	47.9658	3.70045	45.4045	3.94886	0.36299	3.49045	44.4952	3.95038	40.1414	3.68534	44.7069	3.95466
0.21989	3.53386	45.7602	3.94909	48.5054	3.70153	45.6114	3.94762	0.36624	3.49153	44.6888	3.9493	40.7261	3.68642	44.9222	3.95358
0.22241	3.53494	45.9612	3.94786	48.9317	3.70261	45.8164	3.94639	0.37108	3.49261	44.8576	3.94822	41.3732	3.6875	45.1153	3.9525
0.22509	3.53601	46.1733	3.94678	49.507	3.70368	46.0301	3.94516	0.3746	3.49369	45.0567	3.94714	41.8424	3.68858	45.2991	3.95142
0.22822	3.53725	46.3867	3.9454	49.9924	3.70476	46.2414	3.94409	0.37943	3.49477	45.2472	3.94606	42.3445	3.68967	45.454	3.95034
0.23142	3.53832	46.5882	3.94432	50.5232	3.70584	46.4372	3.94301	0.38322	3.49601	45.4495	3.94498	42.9565	3.69075	45.6906	3.94926
0.2342	3.5394	46.7943	3.94324	50.9554	3.70691	46.6065	3.94193	0.38814	3.49709	45.6119	3.9439	43.5043	3.69198	45.8692	3.94818
0.23697	3.54048	46.9627	3.94217	51.5167	3.70799	46.773	3.94086	0.39297	3.49832	45.8086	3.94282	44.1264	3.69306	46.0494	3.9471
0.24001	3.54155	47.1168	3.94109	52.0333	3.70907	46.9966	3.93963	0.39808	3.4994	46.0186	3.94158	44.6576	3.69414	46.2289	3.94602
0.24408	3.54278	47.3306	3.94001	52.5591	3.71014	47.1849	3.93855	0.40353	3.50079	46.2425	3.9405	45.1732	3.69522	46.4344	3.94478
0.24772	3.54386	47.5354	3.93893	52.919	3.71122	47.404	3.93747	0.40845	3.50202	46.4396	3.93942	45.6641	3.6963	46.653	3.9437
0.25076	3.54494	47.6894	3.93786	53.5506	3.71245	47.5649	3.9364	0.41417	3.5031	46.6093	3.93834	46.2231	3.69738	46.8347	3.94262
0.25527	3.54601	47.8415	3.93678	54.1257	3.71353	47.7495	3.93532	0.41927	3.50418	46.7897	3.93726	46.7184	3.69846	47.0203	3.94154
0.2577	3.54709	48.0701	3.93571	54.6738	3.71461	47.9284	3.93424	0.42419	3.50526	47.0057	3.93603	47.2464	3.69954	47.1841	3.94046
0.2622	3.54817	48.2817	3.93463	55.1554	3.71568	48.1567	3.93317	0.42947	3.50634	47.2143	3.93495	47.7789	3.70062	47.4016	3.93938
0.26749	3.54925	48.4344	3.93355	55.597	3.71676	48.3292	3.93209	0.43536	3.50742	47.4112	3.93387	48.2364	3.7017	47.5866	3.9383
0.27166	3.55032	48.6027	3.93247	56.119	3.71784	48.4756	3.93101	0.44037	3.5085	47.5902	3.93279	48.7687	3.70278	47.7719	3.93722
0.27443	3.5514	48.8189	3.9314	56.6812	3.71891	48.684	3.92994	0.44697	3.50958	47.7738	3.93171	49.2916	3.70387	47.9485	3.93614
0.28015	3.55248	49.0363	3.93032	57.1697	3.71999	48.9169	3.92886	0.45171	3.51066	47.9895	3.93063	49.7769	3.70494	48.1497	3.93491
0.28622	3.55371	49.2004	3.92924	57.6737	3.72106	49.0925	3.92778	0.45857	3.51174	48.1887	3.92955	50.2713	3.70602	48.3683	3.93367
0.29177	3.55478	49.359	3.92817	58.1876	3.72214	49.2616	3.92671	0.46403	3.51282	48.3698	3.92847	50.8153	3.70711	48.5944	3.93259
0.29646	3.55586	49.5583	3.92709	58.7699	3.72353	49.4702	3.92563	0.47071	3.5139	48.562	3.92739	51.3163	3.70819	48.7809	3.93151
0.302	3.55694	49.7838	3.92601	59.3917	3.7246	49.6617	3.92455	0.47686	3.51498	48.7682	3.92631	51.8273	3.70927	48.959	3.93043
0.31007	3.55801	49.9495	3.92494	59.9735	3.72583	49.8217	3.92348	0.48372	3.51606	48.9434	3.92523	52.385	3.71035	49.1395	3.92935
0.31622	3.55909	50.1259	3.92386	60.5991	3.72706	50.0198	3.9224	0.49181	3.51714	49.1509	3.92415	52.8785	3.71143	49.3455	3.92812
0.32273	3.56017	50.3331	3.92278	61.1995	3.72814	50.2043	3.92117	0.49867	3.51822	49.3088	3.92307	53.3343	3.71251	49.5594	3.92704
0.33062	3.56125	50.5495	3.92171	61.7011	3.72922	50.4435	3.91994	0.50597	3.5193	49.5455	3.92199	53.8746	3.71359	49.7618	3.92596
0.3392	3.56232	50.675	3.92063	62.1878	3.73029	50.6657	3.91886	0.51309	3.52038	49.753	3.92091	54.4437	3.71482	49.9205	3.92488
0.3477	3.5634	50.8729	3.91955	62.7492	3.73137	50.8731	3.91779	0.52356	3.52146	49.9239	3.91983	55.0489	3.7159	50.1109	3.92379
0.35767	3.56448	51.1048	3.91847	63.3766	3.7326	51.0511	3.91671	0.53174	3.52254	50.1197	3.91875	55.4852	3.71698	50.332	3.92256
0.36565	3.56555	51.2981	3.91709	63.9731	3.73368	51.2283	3.91563	0.53745	3.52362	50.3407	3.91767	55.998	3.71806	50.5567	3.92148
0.3777	3.56663	51.5188	3.91601	64.5713	3.73475	51.4463	3.91456	0.54844	3.52486	50.5505	3.91659	56.5329	3.71914	50.7613	3.9204
0.39148	3.56771	51.7428	3.91494	65.0353	3.73583	51.6389	3.91348	0.5582	3.52609	50.7225	3.91551	57.1083	3.72022	50.9323	3.91932
0.40362	3.56878	51.8892	3.91386	65.5617	3.73691	51.8113	3.9124	0.57069	3.52717	50.9132	3.91443	57.6038	3.72131	51.1129	3.91824
0.41481	3.56986	52.0808	3.91278	66.2181	3.73798	52.0088	3.91133	0.58212	3.52825	51.1261	3.91319	58.0962	3.72239	51.3234	3.91716
0.4292	3.57094	52.2846	3.91171	66.8667	3.73906	52.218	3.91025	0.59162	3.52933	51.3597	3.91211	58.6151	3.72347	51.5172	3.91608
0.44663	3.57201	52.4868	3.91063	67.2822	3.74014	52.4435	3.90917	0.60067	3.53041	51.57	3.91103	59.2025	3.72455	51.7075	3.915
0.46276	3.57309	52.6678	3.90955	67.9292	3.74121	52.6248	3.9081	0.61457	3.53149	51.7597	3.90995	59.7119	3.72563	51.8742	3.91392
0.47828	3.57417	52.8399	3.90847	68.4837	3.74229	52.7864	3.90702	0.62776	3.53273	51.927	3.90887	60.2432	3.72671	52.0975	3.91268
0.50265	3.5754	53.0688	3.9074	68.9464	3.74337	53.0174	3.90579	0.64174	3.53381	52.1565	3.90779	60.8174	3.72779	52.3201	3.9116
0.52883	3.57648	53.279	3.90632	69.473	3.74444	53.2348	3.90456	0.65502	3.53489	52.3508	3.90671	61.4119	3.72887	52.5224	3.91052
0.55597	3.57786	53.4357	3.90524	70.124	3.74552	53.4496	3.90333	0.66838	3.53597	52.5456	3.90563	61.8922	3.72995	52.7019	3.90944
0.58502	3.57894	53.6287	3.90417	70.6655	3.7466	53.6924	3.90225	0.68404	3.5372	52.7355	3.90455	62.437	3.73103	52.8764	3.90836
0.61562	3.58001	53.8355	3.90309	71.2419	3.74767	53.8987	3.90117	0.70074	3.53828	52.9611	3.90332	62.9263	3.73211	53.1036	3.90728
0.65256	3.58109	54.0263	3.90201	71.7237	3.74875	54.0489	3.9001	0.72062	3.53936	53.209	3.90224	63.6136	3.73319	53.288	3.9062
0.68143	3.58217	54.2135	3.90094	72.382	3.74983	54.2531	3.89902	0.73583	3.54044	53.4219	3.90116	64.0842	3.73427	53.4793	3.90512
0.72522	3.58324	54.3969	3.89986	72.9778	3.7509	54.4756	3.89779	0.75166	3.54152	53.6186	3.90008	64.6608	3.73535	53.6641	3.90404
0.77109	3.58432	54.6099	3.89878	73.5101	3.75198	54.7041	3.89656	0.77408	3.5426	53.7928	3.899	65.2209	3.73643	53.8894	3.9028
0.81843	3.5854	54.8415	3.89755	74.0369	3.75306	54.9408	3.89548	0.79659	3.54368	54.0194	3.89792	65.832	3.73751	54.1104	3.90172
0.86499	3.58648	55.0544	3.89647	74.706	3.75413	55.1408	3.89441	0.81189	3.54476	54.2262	3.89684	66.344	3.73859	54.3372	3.90064
0.92205	3.58755	55.2207	3.8954	75.3319	3.75521	55.3283	3.89333	0.83343	3.54584	54.4146	3.89576	67.1156	3.73967	54.512	3.89956
0.98535	3.58863	55.4099	3.89432	75.8432	3.75629	55.509	3.89225	0.86052	3.54708	54.6085	3.89468	67.556	3.74075	54.6856	3.89848
1.06139	3.58971	55.6322	3.89309	76.4142	3.75736	55.7158	3.89102	0.89244	3.54815	54.8239	3.89345	68.1167	3.74183	54.9011	3.8974
1.12503	3.59078	55.8426	3.89201	76.9541	3.75844	55.9707	3.88995	0.92163	3.54939	55.0821	3.89221	68.6526	3.74291	55.1074	3.89632
1.21677	3.59201	56.0833	3.89094	77.6494	3.75952	56.1707	3.88887	0.95223	3.55062	55.3231	3.89113	69.2115	3.74399	55.2959	3.89524
1.32455	3.59309	56.2655	3.88986	78.1513	3.76059	56.3546	3.88779	0.9838	3.5517	55.5323	3.89005	69.7409	3.74507	55.49	3.89416
1.4266	3.59417	56.4355	3.88878	78.7162	3.76167	56.5492	3.88672	1.0195	3.55278	55.7306	3.88897	70.453	3.74615	55.719	3.89308
1.54435	3.59524	56.667	3.88771	79.2953	3.76275	56.7818	3.88549	1.05036	3.55386	55.9193	3.88789	70.9715	3.74723	55.9289	3.892
1.65949	3.59632	56.8852	3.88663	79.9407	3.76382	57.0167	3.88426	1.08756	3.55494	56.1634	3.88681	71.5515	3.74831	56.0812	3.89092
1.82962	3.5974	57.0651	3.88555	80.4531	3.7649	57.2452	3.88302	1.1303	3.55602	56.3717	3.88573	72.1046	3.74939	56.2942	3.88984
1.99029	3.59848	57.2588	3.88447	81.0054	3.76598	57.4783	3.88195	1.17092	3.5571	56.5921	3.88465	72.774	3.75047	56.5206	3.88876
2.18287	3.59955	57.4774	3.8834	81.5934	3.76705	57.6724	3.88087	1.20689	3.55818	56.7659	3.88357	73.27	3.75156	56.7129	3.88768
2.33816	3.60063	57.689	3.88217	82.15	3.76813	57.8599	3.8798	1.25666	3.55926	57.0003	3.88249	73.8496	3.75264	56.9147	3.8866
2.59265	3.60171	57.9304	3.88078	82.7049	3.76921	58.0806	3.87872	1.30845	3.56034	57.2365	3.88141	74.4823	3.75372	57.1005	3.88552
2.82799	3.60278	58.184	3.87971	83.2387	3.77028	58.3126	3.87749	1.35567	3.56142	57.4564	3.88033	75.0926	3.75495	57.3361	3.88444
3.05024	3.60386	58.3893	3.87847	83.8166	3.77151	58.5319	3.87641	1.40245	3.5625	57.645	3.87925	75.8015	3.75603	57.555	3.88336
3.28331	3.60494	58.6323	3.8774	84.4908	3.77259	58.7632	3.87534	1.45873	3.56374	57.8728	3.87817	76.2803	3.75711	57.7466	3.88228
3.57758	3.60601	58.785	3.87632	85.0767	3.77367	58.959	3.87426	1.5333	3.56482	58.0891	3.87709	76.908	3.75819	57.9414	3.8812
3.88333	3.60709	59.015	3.87524	85.5049	3.77474	59.1416	3.87318	1.5989	3.56605	58.3062	3.87601	77.462	3.75927	58.1723	3.88012
4.16524	3.60817	59.2453	3.87417	85.978	3.77582	59.3633	3.87195	1.67892	3.56713	58.5082	3.87493	78.1136	3.76035	58.3774	3.87904
4.41028	3.60925	59.4708	3.87309	86.6308	3.7769	59.6064	3.87087	1.75296	3.56821	58.7643	3.8737	78.6291	3.76143	58.5831	3.87796
4.73692	3.61032	59.6609	3.87201	87.199	3.77797	59.8586	3.8698	1.81196	3.56929	59.0186	3.87246	79.2439	3.76251	58.774	3.87688
5.02314	3.6114	59.8522	3.87094	87.7053	3.77905	60.0583	3.86872	1.89954	3.57053	59.2695	3.87138	79.8302	3.76359	58.9926	3.8758
5.35298	3.61247	60.0939	3.86986	88.1372	3.78013	60.2453	3.86764	1.99161	3.57161	59.4963	3.8703	80.4477	3.76483	59.2113	3.87472
5.5793	3.61355	60.3101	3.86878	88.7455	3.7812	60.4915	3.86641	2.08139	3.57284	59.701	3.86922	81.157	3.76591	59.4249	3.87364
5.96395	3.61478	60.5148	3.8677	89.3191	3.78259	60.7349	3.86534	2.19544	3.57392	59.9221	3.86814	81.704	3.76699	59.6176	3.87255
6.32407	3.61586	60.6845	3.86663	89.9702	3.78382	60.9623	3.86426	2.29032	3.575	60.1626	3.86706	82.2494	3.76807	59.8433	3.87147
6.64541	3.61694	60.9274	3.8654	90.4806	3.7849	61.1428	3.86318	2.37589	3.57608	60.356	3.86598	82.8244	3.76915	60.0609	3.87039
6.96674	3.61801	61.181	3.86417	91.075	3.78597	61.3496	3.86211	2.48264	3.57716	60.5896	3.8649	83.4169	3.77023	60.2556	3.86931
7.27775	3.61909	61.413	3.86294	91.5101	3.78705	61.5916	3.86103	2.60284	3.57824	60.7692	3.86382	83.9434	3.77131	60.4568	3.86823
7.58878	3.62017	61.674	3.86171	91.962	3.78813	61.8195	3.85995	2.71434	3.57932	61.0527	3.86274	84.4785	3.77239	60.6884	3.86715
7.9566	3.62125	61.9283	3.86063	92.5063	3.7892	62.0326	3.85888	2.82821	3.5804	61.3038	3.86166	85.0579	3.77347	60.9218	3.86607
8.31756	3.62232	62.1514	3.85955	92.976	3.79028	62.2103	3.8578	2.95395	3.58163	61.5241	3.86058	85.6022	3.77455	61.1187	3.86499
8.6069	3.6234	62.3441	3.85847	93.4599	3.79135	62.4862	3.85672	3.11566	3.58271	61.7259	3.8595	86.1891	3.77563	61.3453	3.86391
9.00176	3.62447	62.5493	3.8574	93.8526	3.79243	62.7203	3.85565	3.24976	3.58379	61.9676	3.85842	86.7348	3.77671	61.5772	3.86283
9.37876	3.62555	62.7796	3.85632	94.4461	3.79366	62.9039	3.85457	3.39757	3.58487	62.2081	3.85734	87.2777	3.77779	61.7951	3.86175
9.71728	3.62663	63.0392	3.85524	94.9577	3.79474	63.1008	3.85349	3.52262	3.58595	62.4397	3.85626	87.8667	3.77887	62.0178	3.86067
10.0546	3.62771	63.2187	3.85417	95.4835	3.79582	63.3483	3.85226	3.67949	3.58719	62.6576	3.85518	88.3067	3.77995	62.2121	3.85959
10.4272	3.62878	63.4276	3.85309	95.9087	3.79689	63.6146	3.85119	3.87471	3.58827	62.9019	3.8541	88.882	3.78103	62.4617	3.85836
10.8738	3.62986	63.6906	3.85201	96.2547	3.79797	63.8741	3.8498	4.0511	3.58935	63.1476	3.85302	89.3859	3.78211	62.7057	3.85712
11.1745	3.63094	63.9387	3.85094	96.7435	3.79905	64.1302	3.84873	4.21624	3.59043	63.3636	3.85194	90.0252	3.78319	62.9515	3.85589
11.5625	3.63201	64.1563	3.84986	97.1948	3.80012	64.3957	3.84749	4.35967	3.59151	63.6035	3.85086	90.5403	3.78427	63.2189	3.85481
12.0144	3.63325	64.3623	3.84878	97.6659	3.8012	64.6494	3.84642	4.54759	3.59259	63.8459	3.84978	91.0231	3.78535	63.4578	3.85342
12.4462	3.63432	64.6257	3.84755	97.9792	3.80228	64.8602	3.84534	4.75855	3.59367	64.0975	3.8487	91.5554	3.78644	63.7375	3.85234
12.9049	3.6354	64.8824	3.84632	98.5	3.80335	65.0734	3.84427	4.94066	3.59475	64.3161	3.84762	92.1126	3.78752	63.9778	3.85126
13.2888	3.63647	65.1045	3.84524	98.9699	3.80443	65.3336	3.84304	5.10703	3.59583	64.5099	3.84654	92.6147	3.78859	64.176	3.85018
13.6964	3.63755	65.3722	3.84417	99.3781	3.80551	65.6097	3.8418	5.34428	3.59706	64.8306	3.84546	93.0009	3.78968	64.4221	3.8491
14.16	3.63863	65.5775	3.84309	99.7498	3.80658	65.8889	3.84057	5.57237	3.5983	65.0826	3.84438	93.5783	3.79076	64.6518	3.84802
14.6469	3.63971	65.8065	3.84201	100.205	3.80766	66.1637	3.83934	5.81471	3.59938	65.2982	3.8433	94.0832	3.79184	64.8957	3.84694
15.0466	3.64078	66.0773	3.84078	100.636	3.80874	66.4358	3.83827	6.0472	3.60046	65.5692	3.84222	94.5767	3.79292	65.0935	3.84585
15.4533	3.64186	66.3628	3.83955	100.991	3.80981	66.6876	3.83719	6.26	3.60154	65.8156	3.84114	95.0327	3.794	65.343	3.84477
15.9304	3.64294	66.6098	3.83832	101.365	3.81089	66.9155	3.83611	6.46647	3.60262	66.0704	3.84006	95.4959	3.79508	65.6104	3.84369
16.4194	3.64401	66.8991	3.83724	101.838	3.81197	67.1126	3.83504	6.70793	3.6037	66.3126	3.83898	96.0005	3.79616	65.847	3.84261
16.8795	3.64509	67.1284	3.83617	102.291	3.81304	67.3986	3.83396	6.98165	3.60478	66.5569	3.8379	96.4597	3.79724	66.0718	3.84153
17.272	3.64617	67.3676	3.83509	102.629	3.81412	67.6704	3.83288	7.19497	3.60586	66.8431	3.83667	96.8797	3.79832	66.3214	3.84045
17.8067	3.64724	67.5784	3.83401	102.992	3.8152	67.8749	3.83181	7.4425	3.60694	67.1084	3.83559	97.3931	3.7994	66.5554	3.83937
18.286	3.64832	67.8548	3.83278	103.439	3.81643	68.1301	3.83073	7.71175	3.60802	67.3768	3.83451	97.9106	3.80048	66.7927	3.83829
18.7551	3.6494	68.1562	3.8317	103.848	3.8175	68.4089	3.82965	8.00237	3.6091	67.6108	3.83343	98.216	3.80156	67.0356	3.83721
19.2119	3.65048	68.4487	3.83047	104.252	3.81858	68.6905	3.82858	8.24164	3.61018	67.8687	3.83235	98.7181	3.80264	67.2446	3.83613
19.7428	3.65155	68.7187	3.82924	104.611	3.81966	68.912	3.8275	8.45559	3.61126	68.1595	3.83127	99.1264	3.80372	67.5334	3.83505
20.3046	3.65278	69.0157	3.82801	104.922	3.82073	69.1313	3.82642	8.76854	3.61234	68.42	3.83019	99.6089	3.80496	67.783	3.83397
20.8912	3.65386	69.2888	3.82694	105.332	3.82181	69.4511	3.82519	9.04378	3.61357	68.6664	3.82911	100.091	3.80604	68.0196	3.83289
21.386	3.65494	69.5074	3.82586	105.713	3.82289	69.7502	3.82412	9.37943	3.61465	68.9399	3.82803	100.527	3.80712	68.2331	3.83181
21.8341	3.65601	69.7538	3.82478	106.072	3.82396	70.0309	3.82304	9.63224	3.61573	69.1933	3.8268	100.937	3.8082	68.542	3.83073
22.4137	3.65709	70.0561	3.8237	106.369	3.82504	70.2651	3.82196	9.92172	3.61681	69.5425	3.82572	101.325	3.80928	68.7973	3.82965
22.9308	3.65817	70.3283	3.82263	106.76	3.82612	70.5321	3.82089	10.2285	3.61789	69.794	3.82463	101.751	3.81036	69.0288	3.82857
23.4756	3.65924	70.5781	3.82155	107.11	3.82735	70.8265	3.81966	10.5403	3.61897	70.0745	3.82355	102.182	3.81144	69.2754	3.82749
23.9155	3.66032	70.824	3.82047	107.501	3.82842	71.1143	3.81843	10.8344	3.62005	70.334	3.82247	102.591	3.81252	69.5439	3.82625
24.5131	3.66155	71.1239	3.8194	107.865	3.8295	71.4435	3.81735	11.1232	3.62113	70.6055	3.82139	102.981	3.8136	69.8508	3.82517
25.1032	3.66263	71.4028	3.81832	108.154	3.83058	71.7194	3.81627	11.4559	3.62221	70.909	3.82031	103.438	3.81483	70.1438	3.82409
25.6986	3.66371	71.6359	3.81724	108.533	3.83165	71.9495	3.8152	11.7722	3.62329	71.1631	3.81923	103.903	3.81607	70.3701	3.82301
26.2262	3.66478	71.8737	3.81617	108.91	3.83288	72.209	3.81412	12.1179	3.62437	71.4257	3.81816	104.369	3.8173	70.6192	3.82193
26.7009	3.66586	72.1872	3.81509	109.336	3.83411	72.5415	3.81289	12.365	3.62545	71.7545	3.81708	104.761	3.81838	70.9172	3.82085
27.2726	3.66694	72.5089	3.81401	109.664	3.83519	72.8553	3.81181	12.7409	3.62653	72.0468	3.816	105.115	3.81946	71.1884	3.81977
27.9271	3.66801	72.7548	3.81294	110.016	3.83627	73.17	3.81074	13.1198	3.62761	72.3221	3.81492	105.454	3.82054	71.4221	3.81869
28.3939	3.66909	73.0128	3.81186	110.271	3.83734	73.4352	3.80966	13.4237	3.62869	72.5749	3.81384	105.9	3.82162	71.6996	3.81761
28.9158	3.67017	73.3225	3.81063	110.634	3.83858	73.6642	3.80858	13.7052	3.62977	72.8959	3.81276	106.276	3.8227	72.0019	3.81653
29.5606	3.67124	73.6622	3.8094	110.973	3.83981	74.0209	3.8075	14.1246	3.63085	73.2153	3.81168	106.644	3.82378	72.2694	3.81545
30.1472	3.67263	73.9853	3.80817	111.345	3.84088	74.3475	3.80643	14.4695	3.63193	73.4952	3.8106	106.988	3.82486	72.5416	3.81437
30.1579	3.67155	74.3306	3.80694	111.68	3.84196	74.5851	3.80535	14.8559	3.63301	73.7435	3.80952	107.37	3.82594	72.8107	3.81329
30.2591	3.67263	74.6681	3.80586	111.989	3.84304	74.8866	3.80428	15.1661	3.63409	74.076	3.80843	107.781	3.82702	73.1096	3.81206
30.8646	3.67371	74.9836	3.80478	112.235	3.84411	75.1937	3.80305	15.5742	3.63517	74.4031	3.80735	108.088	3.82811	73.4574	3.81097
31.5058	3.67478	75.2583	3.8037	112.582	3.84519	75.6066	3.80197	15.9983	3.63625	74.6815	3.80627	108.443	3.82919	73.7212	3.80989
32.1521	3.67586	75.5255	3.80263	112.896	3.84626	75.932	3.80089	16.351	3.63733	74.9701	3.80519	108.76	3.83027	74.0055	3.80881
32.6279	3.67694	75.8518	3.8014	113.156	3.84734	75.982	3.79612	16.6972	3.63841	75.2909	3.80411	109.15	3.83135	74.2846	3.80773
33.2667	3.67801	76.2319	3.80032	113.434	3.84842	76.1979	3.79505	17.123	3.63949	75.6419	3.80303	109.504	3.83243	74.6166	3.80665
33.8896	3.67924	76.5701	3.79924	113.756	3.8495	76.5622	3.79397	17.5315	3.64057	75.9553	3.80196	109.792	3.83351	74.9282	3.80557
34.5121	3.68032	76.838	3.79817	114.074	3.85057	76.9115	3.79289	17.9774	3.64165	76.2394	3.80088	110.159	3.83459	75.2271	3.80449
35.1789	3.6814	77.1415	3.79709	114.374	3.85165	77.2472	3.79182	18.2992	3.64273	76.5872	3.79964	110.508	3.83567	75.4974	3.80341
35.6599	3.68248	77.4718	3.79586	114.637	3.85273	77.5179	3.79074	18.7493	3.64381	76.9203	3.79841	110.817	3.83675	75.8131	3.80233
36.2415	3.68355	77.8524	3.79478	114.94	3.8538	77.889	3.78951	19.2283	3.64489	77.312	3.79717	111.136	3.83783	76.1149	3.80125
36.9362	3.68463	78.2195	3.79371	115.254	3.85488	78.2664	3.78828	19.6688	3.64597	77.666	3.79594	111.476	3.83891	76.4145	3.80017
37.5038	3.68571	78.5011	3.79263	115.526	3.85595	78.6098	3.78705	20.0512	3.64705	78.053	3.7947	111.823	3.83999	76.6848	3.79909
38.0542	3.68678	78.8072	3.79155	115.756	3.85703	79.0081	3.78582	20.5158	3.64829	78.4146	3.79362	112.116	3.84107	77.0674	3.79786
38.7101	3.68786	79.1809	3.79047	116.049	3.85811	79.3888	3.78474	21.0237	3.64937	78.7807	3.79254	112.464	3.84215	77.413	3.79677
39.3171	3.68894	79.5832	3.7894	116.368	3.85919	79.7555	3.78367	21.466	3.65045	79.0756	3.79146	112.719	3.84323	77.7616	3.79569
39.8558	3.69001	79.8547	3.78832	116.613	3.86026	80.0733	3.78259	21.9559	3.65153	79.4053	3.79038	113.084	3.84431	78.0568	3.79461
40.4526	3.69109	80.1589	3.78724	116.873	3.86134	80.4154	3.78151	22.3283	3.65261	79.7665	3.7893	113.391	3.84539	78.3878	3.79353
41.0452	3.69217	80.5667	3.78601	117.162	3.86241	80.8013	3.78044	22.8629	3.65369	80.1102	3.78822	113.694	3.84647	78.74	3.7923
41.7028	3.6934	80.9574	3.78478	117.459	3.86349	81.154	3.7792	23.3221	3.65477	80.4331	3.78714	114.016	3.84755	79.1349	3.79122
42.3609	3.69448	81.3833	3.78355	117.695	3.86457	81.532	3.77813	23.8286	3.65585	80.8068	3.78606	114.373	3.84879	79.4549	3.79014
42.9855	3.69555	81.7718	3.78247	117.901	3.86565	81.9193	3.77705	24.1938	3.65693	81.1677	3.78498	114.692	3.84987	79.7517	3.78906
43.515	3.69663	82.1887	3.7814	118.229	3.86672	82.2544	3.77597	24.7778	3.65816	81.5306	3.7839	114.986	3.85095	80.1032	3.78798
44.1392	3.69771	82.5521	3.78032	118.497	3.8678	82.6703	3.7749	25.3371	3.65924	81.9059	3.78282	115.273	3.85203	80.469	3.7869
44.7634	3.69878	82.8985	3.77924	118.746	3.86888	83.0838	3.77382	25.8642	3.66032	82.2955	3.78174	115.575	3.85311	80.8529	3.78582
45.3086	3.69986	83.3275	3.77817	118.964	3.86995	83.4065	3.77274	26.4131	3.6614	82.6586	3.78066	115.893	3.85434	81.2372	3.78474
45.8162	3.70094	83.6716	3.77709	119.262	3.87103	83.7871	3.77167	26.8243	3.66248	83.0294	3.77958	116.228	3.85542	81.5383	3.78366
46.5537	3.70201	84.0465	3.77601	119.566	3.8721	84.1933	3.77059	27.4431	3.66371	83.3871	3.7785	116.481	3.8565	81.9444	3.78242
47.1531	3.7034	84.3833	3.77494	119.809	3.87318	84.624	3.76936	28.0105	3.66479	83.712	3.77742	116.767	3.85758	82.352	3.78119
47.8949	3.70463	84.8497	3.77371	120.025	3.87426	85.0753	3.76828	28.5825	3.66588	84.1351	3.77634	117.061	3.85866	82.766	3.78011
48.5792	3.70571	85.2794	3.77248	120.306	3.87549	85.4381	3.76721	29.1373	3.66696	84.5837	3.77526	117.355	3.8599	83.1336	3.77903
49.217	3.70678	85.7823	3.7714	120.572	3.87656	85.8042	3.76613	29.6004	3.66804	84.9519	3.77418	117.694	3.86098	83.5263	3.77795
49.7893	3.70786	86.2104	3.77032	120.849	3.87764	86.2452	3.7649	30.2043	3.66927	85.3008	3.7731	117.97	3.86206	83.8283	3.77687
50.3041	3.70894	86.5887	3.76924	121.1	3.87872	86.6733	3.76382	30.7338	3.67035	85.727	3.77202	118.252	3.86314	84.308	3.77563
50.9139	3.71001	86.958	3.76817	121.285	3.8798	87.1807	3.76275	31.3961	3.67143	86.1429	3.77094	118.489	3.86422	84.7861	3.77455
51.5729	3.71109	87.449	3.76694	121.552	3.88103	87.5427	3.76167	31.8904	3.67251	86.4953	3.76986	118.837	3.8653	85.168	3.77347
52.1121	3.71217	87.9039	3.76571	121.838	3.88226	87.8993	3.76059	32.3991	3.67359	86.9029	3.76878	119.11	3.86638	85.5718	3.77239
52.6198	3.71324	88.3798	3.76463	122.118	3.88333	88.3063	3.75952	32.9262	3.67467	87.3333	3.7677	119.338	3.86746	86.2849	3.77131
53.3418	3.71432	88.8429	3.76324	122.384	3.88456	88.8504	3.75813	33.584	3.67575	87.7394	3.76662	119.638	3.86854	86.834	3.77023
53.9164	3.7154	88.8431	3.76432	122.641	3.88564	89.362	3.75706	34.1458	3.67683	88.1786	3.76554	119.911	3.86962	87.2836	3.76915
54.51	3.71648	88.8926	3.76324	122.879	3.88672	89.798	3.75598	34.6523	3.67791	88.5897	3.76446	120.18	3.8707	87.7528	3.76807
55.0613	3.71755	89.3719	3.76201	123.075	3.88779	90.21	3.7549	35.3349	3.67899	89.0462	3.76338	120.419	3.87178	88.129	3.76699
55.6777	3.71863	89.8773	3.76094	123.358	3.88887	90.6364	3.75383	35.9209	3.68007	89.4293	3.7623	120.704	3.87286	88.6589	3.76591
56.3252	3.71971	90.4133	3.75986	123.589	3.88995	91.1295	3.75275	36.4842	3.68115	89.8597	3.76122	120.974	3.8741	89.132	3.76483
56.9216	3.72078	90.7489	3.75878	123.854	3.89102	91.6132	3.75167	37.0252	3.68223	90.2613	3.76014	121.25	3.87533	89.575	3.76375
57.4347	3.72186	91.2125	3.75771	124.032	3.8921	92.0424	3.7506	37.6399	3.68346	90.7225	3.75906	121.572	3.87641	89.9846	3.76267
58.0716	3.72294	91.6696	3.75648	124.301	3.89318	92.442	3.74952	38.2919	3.68454	91.1827	3.75798	121.798	3.87749	90.4416	3.76159
58.7519	3.72401	92.2548	3.7554	124.547	3.89425	92.9812	3.74844	38.9911	3.68562	91.6085	3.7569	122.062	3.87857	90.915	3.76051
59.2627	3.72509	92.7394	3.75417	124.781	3.89533	93.4102	3.74737	39.579	3.6867	92.0004	3.75582	122.299	3.87965	91.3544	3.75943
59.8624	3.72617	93.27	3.75309	124.957	3.89641	93.8647	3.74629	40.0848	3.68778	92.4976	3.75474	122.598	3.88073	91.7855	3.75834
60.479	3.72724	93.7475	3.75201	125.227	3.89748	94.3099	3.74521	40.6936	3.68886	92.943	3.75366	122.799	3.88182	92.2894	3.75726
61.1389	3.72832	94.1864	3.75094	125.467	3.89856	94.8439	3.74398	41.6751	3.68994	93.3996	3.75258	123.077	3.8829	92.7787	3.75618
61.7081	3.7294	94.6794	3.74971	125.687	3.89964	95.3873	3.74291	42.0314	3.69102	93.8187	3.7515	123.307	3.88398	93.1908	3.7551
62.2226	3.73048	95.3026	3.74863	125.885	3.90071	95.9045	3.74183	42.5864	3.6921	94.3462	3.75042	123.603	3.88521	93.6698	3.75402
62.8864	3.73155	95.8233	3.74755	126.152	3.90179	96.3215	3.74075	43.1812	3.69318	94.7839	3.74934	123.894	3.88629	94.1447	3.75294
63.5604	3.73263	96.2488	3.74648	126.386	3.90287	96.7696	3.73968	43.7493	3.69426	95.2332	3.74826	124.122	3.88737	94.623	3.75186
64.1366	3.73371	96.6936	3.7454	126.582	3.90394	97.3249	3.73845	44.3755	3.69534	95.6328	3.74718	124.354	3.88845	95.0921	3.75078
64.7076	3.73478	97.2348	3.74417	126.8	3.90502	97.8245	3.73737	44.9131	3.69642	96.1441	3.7461	124.589	3.88953	95.4997	3.7497
65.5298	3.73586	97.8012	3.74309	127.036	3.90625	98.3577	3.73629	45.5667	3.6975	96.5963	3.74502	124.872	3.89077	96.0465	3.74847
66.0948	3.73694	98.3528	3.74201	127.306	3.90733	98.818	3.73522	46.1379	3.69858	97.1151	3.74394	125.147	3.89185	96.5882	3.74723
66.633	3.73801	98.828	3.74094	127.533	3.9084	99.2347	3.73414	46.7191	3.69966	97.522	3.74286	125.357	3.89293	97.1839	3.746
67.1807	3.73909	99.2319	3.73986	127.749	3.90948	99.7696	3.73306	47.3365	3.70074	98.0254	3.74163	125.609	3.89401	97.7674	3.74492
67.8183	3.74017	99.861	3.73878	127.941	3.91056	100.43	3.73198	47.9394	3.70182	98.5197	3.74055	125.849	3.89509	98.2456	3.74384
68.4831	3.7414	100.405	3.73771	128.205	3.91163	100.851	3.73091	48.5707	3.7029	99.0259	3.73947	126.109	3.89617	98.7048	3.74276
69.1649	3.74263	100.849	3.73663	128.429	3.91271	101.324	3.72983	49.1455	3.70398	99.5055	3.73839	126.326	3.89725	99.1757	3.74168
69.9109	3.74386	101.326	3.73555	128.635	3.91379	101.873	3.72876	49.6997	3.70506	99.9622	3.73731	126.548	3.89833	99.7064	3.7406
70.6466	3.74494	101.893	3.73448	128.828	3.91486	102.419	3.72768	50.3715	3.70614	100.465	3.73623	126.801	3.89941	100.238	3.73952
71.161	3.74601	102.497	3.7334	129.059	3.91609	102.839	3.7266	50.9154	3.70722	100.936	3.73515	127.056	3.90064	100.723	3.73844
71.7275	3.74709	102.964	3.73232	129.334	3.91732	103.334	3.72553	51.539	3.7083	101.425	3.73407	127.313	3.90188	101.189	3.73736
72.4427	3.74817	103.421	3.73124	129.56	3.9184	103.888	3.72445	52.0504	3.70938	101.913	3.73299	127.585	3.90296	101.745	3.73612
73.0715	3.74924	104.034	3.73017	129.795	3.91963	104.412	3.72337	52.7499	3.71046	102.399	3.73191	127.796	3.90404	102.306	3.73504
73.6628	3.75032	104.557	3.72909	130.047	3.92071	104.871	3.72229	53.3577	3.71154	102.879	3.73083	128.044	3.90512	102.856	3.73396
74.2141	3.7514	105.057	3.72801	130.233	3.92178	105.331	3.72122	53.9265	3.71262	103.34	3.72975	128.269	3.9062	103.331	3.73288
74.9096	3.75248	105.531	3.72694	130.431	3.92286	105.892	3.72014	54.4311	3.7137	103.794	3.72867	128.525	3.90728	103.791	3.7318
75.6385	3.75355	106.084	3.72586	130.677	3.92409	106.401	3.71907	55.0755	3.71494	104.367	3.72759	128.735	3.90836	104.318	3.73072
76.2425	3.75463	106.676	3.72463	130.918	3.92532	106.867	3.71799	55.7063	3.71602	104.91	3.72651	128.956	3.90944	104.821	3.72964
76.8352	3.75571	107.255	3.72355	131.162	3.92655	107.336	3.71691	56.3055	3.7171	105.327	3.72543	129.191	3.91052	105.3	3.72856
77.4802	3.75678	107.756	3.72248	131.412	3.92763	107.913	3.71568	56.8392	3.71818	105.82	3.72435	129.417	3.9116	105.826	3.72748
78.1056	3.75786	108.134	3.7214	131.632	3.92901	108.443	3.71445	57.3115	3.71926	106.304	3.72327	129.616	3.91268	106.391	3.7264
78.7404	3.75894	108.834	3.72017	131.9	3.93025	109.03	3.71322	57.9427	3.72034	106.781	3.72219	129.855	3.91376	106.932	3.72532
79.2754	3.76001	109.385	3.71909	132.135	3.93132	109.602	3.71214	58.5293	3.72142	107.281	3.72111	130.084	3.91484	107.406	3.72424
79.9529	3.76109	109.956	3.71801	132.356	3.9324	110.156	3.71107	59.0516	3.7225	107.763	3.72003	130.327	3.91592	107.883	3.72316
80.6246	3.76217	110.411	3.71694	132.561	3.93348	110.589	3.70999	59.5468	3.72358	108.233	3.71895	130.538	3.917	108.455	3.72208
81.1634	3.76324	110.898	3.71586	132.732	3.93455	111.062	3.70891	60.1286	3.72466	108.707	3.71787	130.761	3.91808	108.913	3.721
81.7666	3.76432	111.465	3.71478	132.971	3.93563	111.617	3.70784	60.7902	3.72589	109.157	3.71679	130.974	3.91916	109.424	3.71992
82.3575	3.7654	112.074	3.71371	133.189	3.9367	112.122	3.70676	61.3688	3.72697	109.614	3.71571	131.213	3.92025	109.891	3.71883
83.0025	3.76663	112.509	3.71263	133.388	3.93778	112.463	3.70568	61.8663	3.72805	110.167	3.71448	131.41	3.92132	110.455	3.7176
83.6951	3.76771	112.991	3.71155	133.573	3.93886	112.938	3.70461	62.3518	3.72913	110.685	3.71324	131.643	3.9224	111.011	3.71652
84.2301	3.76878	113.566	3.71048	133.815	3.93994	113.496	3.70338	62.9239	3.73021	111.28	3.71216	131.85	3.92349	111.549	3.71544
84.7681	3.76986	114.134	3.7094	134.031	3.94101	114.048	3.7023	63.4881	3.73129	111.751	3.71108	132.091	3.92457	112.049	3.71436
85.3621	3.77094	114.56	3.70832	134.226	3.94209	114.575	3.70122	64.0313	3.73237	112.203	3.71	132.306	3.92565	112.459	3.71328
86.0274	3.77201	115.021	3.70724	134.447	3.94317	114.982	3.70015	64.5404	3.73345	112.676	3.70892	132.511	3.92673	113.036	3.7122
86.5746	3.77309	115.598	3.70601	134.65	3.94424	115.448	3.69907	65.053	3.73453	113.151	3.70784	132.744	3.92781	113.522	3.71112
87.1594	3.77417	116.178	3.70494	134.861	3.94547	115.972	3.69799	65.6838	3.73561	113.632	3.70676	132.965	3.92889	114.019	3.71004
87.7397	3.77524	116.702	3.70371	135.095	3.94655	116.485	3.69692	66.1813	3.73669	114.089	3.70568	133.157	3.92997	114.443	3.70896
88.3187	3.77632	117.286	3.70263	135.299	3.94762	116.88	3.69584	66.6629	3.73777	114.484	3.7046	133.385	3.93105	115.013	3.70788
88.831	3.7774	117.681	3.70155	135.471	3.9487	117.348	3.69476	67.1606	3.73885	115.055	3.70352	133.595	3.93213	115.479	3.7068
89.3626	3.77847	118.219	3.70048	135.691	3.94978	117.891	3.69369	67.7641	3.73993	115.522	3.70244	133.836	3.93321	116.007	3.70572
89.9612	3.77955	118.705	3.6994	135.909	3.95085	118.432	3.69261	68.2871	3.74101	115.945	3.70136	134.021	3.93429	116.463	3.70464
90.4862	3.78078	119.249	3.69832	136.122	3.95193	118.812	3.69153	68.7886	3.74209	116.408	3.70028	134.247	3.93537	116.979	3.70356
91.1333	3.78186	119.674	3.69724	136.274	3.95301	119.243	3.69046	69.3359	3.74317	116.88	3.6992	134.457	3.93645	117.465	3.70248
91.6589	3.78294	120.153	3.69617	136.525	3.95409	119.74	3.68938	69.9409	3.74425	117.381	3.69812	134.69	3.93753	117.969	3.7014
92.139	3.78401	120.645	3.69509	136.746	3.95516	120.266	3.6883	70.4927	3.74533	117.789	3.69704	134.879	3.93861	118.348	3.70031
92.7023	3.78509	121.194	3.69401	136.909	3.95624	120.692	3.68723	70.9297	3.74641	118.233	3.69596	135.099	3.93969	118.898	3.69923
93.237	3.78617	121.588	3.69294	137.103	3.95731	121.112	3.68615	71.5838	3.74765	118.725	3.69488	135.317	3.94077	119.385	3.69815
93.7014	3.78724	122.089	3.69186	137.321	3.95839	121.627	3.68507	72.1726	3.74873	119.211	3.6938	135.508	3.94185	119.831	3.69707
94.1791	3.78832	122.567	3.69078	137.524	3.95962	122.095	3.684	72.7024	3.74981	119.585	3.69272	135.706	3.94293	120.275	3.69599
94.6937	3.7894	123.119	3.68971	137.779	3.9607	122.534	3.68292	73.2957	3.75089	119.998	3.69164	135.949	3.94401	120.812	3.69491
95.2103	3.79047	123.55	3.68863	137.947	3.96177	122.941	3.68184	73.7959	3.75197	120.484	3.69056	136.15	3.94509	121.286	3.69383
95.6763	3.79155	123.941	3.68755	138.145	3.96285	123.452	3.68077	74.394	3.7532	120.935	3.68948	136.382	3.94633	121.727	3.69275
96.0904	3.79263	124.483	3.68632	138.355	3.96393	123.887	3.67969	75.0534	3.75444	121.34	3.6884	136.627	3.94741	122.137	3.69167
96.6338	3.79386	124.986	3.68524	138.561	3.96501	124.303	3.67861	75.5943	3.75551	121.712	3.68732	136.791	3.94849	122.661	3.69044
97.1759	3.79494	125.5	3.68417	138.746	3.96608	124.804	3.67754	76.2134	3.75659	122.238	3.68624	137.023	3.94957	123.135	3.68936
97.6449	3.79601	125.849	3.68309	138.915	3.96716	125.301	3.67646	76.7202	3.75767	122.673	3.68516	137.227	3.95065	123.645	3.68828
98.0685	3.79709	126.296	3.68201	139.14	3.96824	125.753	3.67523	77.2151	3.75875	123.075	3.68408	137.439	3.95173	124.075	3.6872
98.4871	3.79817	126.781	3.68078	139.351	3.96931	126.265	3.67415	77.8521	3.75983	123.518	3.683	137.642	3.95281	124.532	3.68612
98.9867	3.79924	127.343	3.67955	139.543	3.97039	126.637	3.67308	78.4646	3.76091	123.953	3.68192	137.847	3.95389	125.056	3.68504
99.4406	3.80032	127.852	3.67848	139.728	3.97146	127.091	3.672	78.9088	3.762	124.392	3.68084	138.037	3.95497	125.512	3.68396
99.858	3.8014	128.365	3.6774	139.942	3.9727	127.55	3.67092	79.4549	3.76308	124.795	3.67976	138.275	3.95605	125.924	3.68288
100.26	3.80247	128.731	3.67632	140.157	3.97377	128.03	3.66985	80.0363	3.76416	125.161	3.67868	138.466	3.95713	126.388	3.68179
100.677	3.80355	129.131	3.67524	140.371	3.97485	128.425	3.66877	80.6405	3.76524	125.646	3.67745	138.681	3.95821	126.857	3.68056
101.161	3.80463	129.66	3.67401	140.556	3.97593	128.861	3.66769	81.1572	3.76632	126.077	3.67637	138.876	3.95929	127.322	3.67948
101.515	3.80571	130.161	3.67278	140.725	3.977	129.255	3.66662	81.674	3.7674	126.487	3.67529	139.107	3.96053	127.788	3.6784
101.889	3.80678	130.661	3.67171	140.955	3.97823	129.738	3.66554	82.2444	3.76848	126.897	3.67421	139.324	3.96161	128.221	3.67732
102.308	3.80786	131.106	3.67063	141.178	3.97931	130.122	3.66446	82.8408	3.76956	127.276	3.67313	139.508	3.96269	128.62	3.67624
102.795	3.80909	131.499	3.66955	141.379	3.98039	130.494	3.66339	83.3648	3.77064	127.686	3.67205	139.73	3.96377	129.085	3.67516
103.252	3.81032	131.882	3.66847	141.565	3.98146	130.971	3.66231	83.8776	3.77171	128.085	3.67097	139.928	3.96485	129.529	3.67408
103.719	3.8114	132.375	3.66724	141.749	3.98254	131.387	3.66123	84.4343	3.77279	128.46	3.66989	140.162	3.96593	129.944	3.673
104.076	3.81248	132.831	3.66617	141.962	3.98362	131.745	3.66016	85.0217	3.77387	128.866	3.66881	140.339	3.96701	130.358	3.67192
104.459	3.81355	133.297	3.66509	142.159	3.98469	132.151	3.65908	85.5315	3.77495	129.298	3.66773	140.539	3.96809	130.811	3.67084
104.879	3.81463	133.687	3.66401	142.353	3.98577	132.612	3.658	86.0607	3.77603	129.715	3.66665	140.752	3.96917	131.205	3.66976
105.289	3.8157	134.055	3.66294	142.52	3.98685	133.062	3.65693	86.5793	3.77711	130.036	3.66557	140.974	3.97025	131.623	3.66868
105.626	3.81678	134.523	3.66186	142.724	3.98792	133.411	3.65585	87.1249	3.7782	130.401	3.66449	141.144	3.97133	132.055	3.6676
105.94	3.81786	134.977	3.66078	142.945	3.989	133.827	3.65477	87.6272	3.77928	130.878	3.66341	141.347	3.97241	132.532	3.66652
106.356	3.81894	135.326	3.65971	143.124	3.99008	134.257	3.6537	88.0759	3.78036	131.216	3.66233	141.55	3.97349	132.944	3.66544
106.719	3.82017	135.698	3.65863	143.292	3.99115	134.713	3.65231	88.6355	3.78144	131.609	3.66125	141.782	3.97457	133.332	3.66435
107.13	3.82124	136.18	3.6574	143.515	3.99238	135.201	3.65123	89.1228	3.78252	131.945	3.66017	141.953	3.97565	133.746	3.66327
107.457	3.82232	136.662	3.65617	143.726	3.99361	135.629	3.65016	89.6123	3.7836	132.344	3.65909	142.153	3.97673	134.226	3.66219
107.783	3.8234	137.111	3.65509	143.949	3.99469	135.952	3.64908	90.1071	3.78468	132.701	3.65801	142.369	3.97781	134.622	3.66111
108.162	3.82447	137.515	3.65386	144.155	3.99577	136.36	3.648	90.5558	3.78591	133.086	3.65693	142.533	3.97889	135.022	3.66003
108.506	3.82555	138.036	3.65278	144.341	3.99684	136.755	3.64677	90.5633	3.78483	133.432	3.65585	142.742	3.97997	135.387	3.65895
108.838	3.82663	138.398	3.65171	144.49	3.99792	137.18	3.6457	90.6827	3.78591	133.842	3.65477	142.928	3.98105	135.837	3.65772
109.14	3.8277	138.771	3.65063	144.716	3.999	137.655	3.64447	91.2181	3.78699	134.242	3.65369	143.15	3.98213	136.313	3.65664
109.526	3.82878	139.177	3.64955	144.932	4.00023	138.044	3.64339	91.6949	3.78807	134.583	3.65261	143.375	3.98321	136.73	3.65556
109.845	3.82986	139.63	3.64847	145.133	4.00161	138.414	3.64232	92.2205	3.78915	134.937	3.65153	143.56	3.98429	137.136	3.65448
110.192	3.83094	139.995	3.6474	145.375	4.00269	138.798	3.64124	92.5772	3.79023	135.297	3.65045	143.77	3.98537	137.511	3.6534
110.462	3.83201	140.355	3.64632	145.555	4.00376	139.223	3.64016	93.1531	3.79146	135.719	3.64937	143.956	3.98645	137.952	3.65232
110.806	3.83309	140.796	3.64525	145.779	4.00484	139.604	3.63909	93.688	3.79254	136.062	3.64829	144.181	3.98753	138.342	3.65124
111.147	3.83417	141.223	3.64417	145.943	4.00592	139.966	3.63801	94.252	3.79362	136.409	3.64721	144.372	3.98862	138.722	3.65015
111.455	3.83524	141.538	3.64309	146.153	4.00699	140.266	3.63693	94.6323	3.7947	136.809	3.64613	144.55	3.9897	139.073	3.64907
111.73	3.83632	141.915	3.64201	146.339	4.00807	140.732	3.6357	95.0633	3.79578	137.233	3.64505	144.752	3.99078	139.53	3.64799
111.739	3.83524	142.315	3.64094	146.529	4.00915	141.177	3.63462	95.5484	3.79686	137.525	3.64397	144.967	3.99186	139.888	3.64691
111.744	3.83632	142.76	3.63986	146.693	4.01023	141.603	3.63355	96.0457	3.7981	137.908	3.64289	145.146	3.99294	140.319	3.64583
112.08	3.8374	143.086	3.63878	146.897	4.0113	141.948	3.63247	96.5382	3.79918	138.302	3.64181	145.345	3.99402	140.694	3.64475
112.396	3.83847	143.474	3.63771	147.096	4.01238	142.283	3.63139	96.928	3.80026	138.705	3.64073	145.542	3.9951	141.134	3.64352
112.65	3.83955	143.842	3.63647	147.279	4.01346	142.698	3.63016	97.2843	3.80134	138.969	3.63965	145.751	3.99618	141.587	3.64244
112.928	3.84063	144.301	3.6354	147.433	4.01453	143.11	3.62909	97.7599	3.80242	139.299	3.63857	145.941	3.99726	141.971	3.64136
113.28	3.84171	144.752	3.63432	147.654	4.01561	143.506	3.62801	98.2585	3.8035	139.698	3.63749	146.139	3.99834	142.343	3.64028
113.611	3.84278	145.048	3.63325	147.862	4.01668	143.838	3.62693	98.6535	3.80458	140.088	3.63641	146.344	3.99942	142.709	3.6392
113.892	3.84386	145.409	3.63217	148.031	4.01776	144.161	3.62586	99.0405	3.80566	140.405	3.63533	146.548	4.00065	143.092	3.63812
114.133	3.84494	145.837	3.63094	148.206	4.01884	144.569	3.62478	99.4631	3.80674	140.735	3.63425	146.768	4.00173	143.553	3.63704
114.441	3.84601	146.235	3.62971	148.407	4.01992	144.961	3.6237	99.9417	3.80797	141.132	3.63317	146.957	4.00282	143.857	3.63596
114.743	3.84709	146.659	3.62847	148.616	4.02099	145.271	3.62263	100.358	3.80921	141.502	3.63209	147.165	4.0039	144.226	3.63488
115.026	3.84832	147.083	3.6274	148.79	4.02207	145.571	3.62155	100.863	3.81044	141.807	3.63101	147.351	4.00498	144.654	3.6338
115.349	3.8494	147.441	3.62632	148.943	4.02315	145.97	3.62047	101.285	3.81168	142.153	3.62993	147.564	4.00606	145.052	3.63272
115.595	3.85047	147.743	3.62525	149.153	4.02422	146.339	3.6194	101.728	3.81291	142.521	3.62885	147.749	4.00714	145.39	3.63164
115.914	3.85155	148.119	3.62417	149.347	4.0253	146.67	3.61832	102.207	3.81399	142.866	3.62777	147.933	4.00822	145.707	3.63056
116.219	3.85263	148.496	3.62309	149.528	4.02637	147.001	3.61724	102.572	3.81507	143.217	3.62669	148.145	4.0093	146.127	3.62947
116.444	3.85371	148.883	3.62186	149.69	4.02745	147.356	3.61617	102.951	3.81615	143.533	3.62561	148.351	4.01038	146.443	3.62839
116.722	3.85478	149.274	3.62063	149.906	4.02853	147.765	3.61509	103.332	3.81723	143.91	3.62437	148.536	4.01146	146.843	3.62731
117.001	3.85586	149.679	3.61955	150.12	4.02961	148.078	3.61401	103.69	3.81831	144.311	3.62329	148.73	4.01254	147.204	3.62623
117.271	3.85694	149.957	3.61848	150.274	4.03068	148.367	3.61294	104.094	3.81939	144.651	3.62221	148.926	4.01362	147.601	3.625
117.55	3.85801	150.291	3.6174	150.442	4.03176	148.781	3.61186	104.451	3.82047	144.974	3.62113	149.135	4.0147	148.019	3.62392
117.784	3.85909	150.645	3.61632	150.661	4.03284	149.139	3.61078	104.808	3.82155	145.285	3.62005	149.308	4.01578	148.37	3.62284
118.069	3.86017	151.044	3.61524	150.844	4.03391	149.455	3.60971	105.212	3.82263	145.64	3.61897	149.504	4.01686	148.685	3.62176
118.336	3.86124	151.293	3.61417	151.017	4.03499	149.759	3.60863	105.577	3.82371	145.984	3.61789	149.688	4.01794	149.041	3.62068
118.585	3.86232	151.639	3.61309	151.183	4.03606	150.114	3.60755	105.895	3.82479	146.291	3.61681	149.894	4.01917	149.406	3.61944
118.835	3.8634	151.979	3.61186	151.371	4.0373	150.451	3.60648	106.247	3.82587	146.604	3.61573	150.128	4.02025	149.827	3.61836
119.103	3.86463	152.371	3.61063	151.608	4.03853	150.735	3.6054	106.644	3.82695	146.976	3.61465	150.314	4.02133	150.157	3.61728
119.397	3.86571	152.723	3.60955	151.805	4.0396	151.058	3.60432	106.959	3.82803	147.333	3.61357	150.473	4.02241	150.505	3.6162
119.66	3.86678	153.06	3.60817	152.006	4.04068	151.414	3.60325	107.272	3.82911	147.59	3.61249	150.686	4.0235	150.794	3.61512
119.875	3.86786	153.432	3.60709	152.153	4.04176	151.727	3.60217	107.654	3.83034	147.924	3.61141	150.891	4.02458	151.21	3.61404
120.115	3.86894	153.772	3.60586	152.334	4.04283	152.005	3.60109	108.013	3.83142	148.205	3.61033	151.07	4.02566	151.541	3.61296
120.372	3.87001	154.115	3.60447	152.527	4.04391	152.297	3.60002	108.36	3.8325	148.57	3.60925	151.235	4.02674	151.855	3.61188
120.665	3.87124	154.489	3.6034	152.73	4.04499	152.628	3.59894	108.708	3.83358	148.828	3.60817	151.43	4.02782	152.171	3.6108
120.95	3.87232	154.813	3.60232	152.881	4.04606	152.929	3.59786	109	3.83466	149.141	3.60709	151.646	4.0289	152.502	3.60972
121.167	3.8734	155.036	3.60125	153.06	4.04714	153.223	3.59679	109.368	3.83574	149.532	3.60586	151.841	4.02998	152.861	3.60864
121.399	3.87447	155.338	3.60017	153.265	4.04822	153.503	3.59571	109.703	3.83682	149.909	3.60478	152.017	4.03106	153.145	3.60756
121.656	3.87555	155.662	3.59909	153.465	4.04945	153.834	3.59463	110.021	3.8379	150.232	3.6037	152.193	4.03214	153.438	3.60648
121.891	3.87663	155.958	3.59801	153.658	4.05068	154.15	3.59356	110.313	3.83898	150.503	3.60262	152.393	4.03322	153.833	3.60524
122.145	3.87771	156.202	3.59694	153.875	4.05191	154.38	3.59248	110.631	3.84006	150.811	3.60154	152.587	4.0343	154.17	3.60416
122.346	3.87878	156.456	3.59586	154.061	4.05298	154.668	3.5914	110.977	3.84114	151.113	3.60046	152.768	4.03538	154.488	3.60308
122.607	3.87986	156.775	3.59463	154.254	4.05406	154.983	3.59017	111.261	3.84222	151.443	3.59938	152.961	4.03646	154.715	3.602
122.875	3.88094	157.092	3.5934	154.417	4.05514	155.293	3.5891	111.56	3.8433	151.687	3.5983	153.156	4.03754	155.066	3.60092
123.087	3.88201	157.405	3.59232	154.606	4.05621	155.586	3.58802	111.881	3.84438	151.971	3.59722	153.338	4.03862	155.404	3.59984
123.298	3.88309	157.67	3.59124	154.803	4.05744	155.839	3.58694	112.211	3.84546	152.295	3.59614	153.528	4.0397	155.721	3.59876
123.554	3.88417	157.874	3.59017	154.989	4.05852	156.076	3.58587	112.49	3.84654	152.596	3.59506	153.716	4.04078	156.002	3.59768
123.803	3.8854	158.158	3.58909	155.177	4.0596	156.376	3.58479	112.768	3.84762	152.874	3.59398	153.913	4.04186	156.267	3.5966
124.049	3.88647	158.438	3.58786	155.349	4.06067	156.65	3.58371	113.09	3.8487	153.118	3.5929	154.074	4.04294	156.614	3.59537
124.267	3.88755	158.712	3.58678	155.533	4.06191	156.88	3.58264	113.401	3.84994	153.443	3.59182	154.276	4.04402	156.934	3.59429
124.483	3.88863	158.982	3.58571	155.727	4.06298	157.14	3.58156	113.776	3.85117	153.731	3.59074	154.468	4.0451	157.229	3.59321
124.708	3.88971	159.156	3.58463	155.926	4.06437	157.393	3.58048	114.07	3.85225	153.982	3.58966	154.669	4.04618	157.487	3.59212
124.948	3.89094	159.415	3.58355	156.13	4.06544	157.682	3.57941	114.351	3.85333	154.24	3.58858	154.833	4.04726	157.763	3.59104
125.233	3.89201	159.686	3.58248	156.314	4.06652	157.894	3.57833	114.61	3.85441	154.549	3.5875	155.025	4.04834	158.061	3.58996
125.456	3.89309	159.937	3.5814	156.483	4.0676	158.095	3.57725	114.921	3.85549	154.835	3.58626	155.225	4.04942	158.311	3.58888
125.66	3.89417	160.099	3.58032	156.674	4.06867	158.386	3.57618	115.226	3.85657	155.148	3.58503	155.41	4.05051	158.613	3.5878
125.906	3.89524	160.359	3.57924	156.86	4.06975	158.629	3.5751	115.503	3.85765	155.458	3.58395	155.581	4.05159	158.858	3.58672
126.131	3.89632	160.593	3.57817	157.055	4.07098	158.86	3.57402	115.75	3.85873	155.67	3.58287	155.771	4.05267	159.146	3.58549
126.336	3.8974	160.838	3.57709	157.264	4.07206	159.067	3.57295	116.028	3.85981	155.917	3.58179	155.962	4.05375	159.445	3.58441
126.545	3.89847	161.028	3.57601	157.413	4.07313	159.331	3.57187	116.358	3.86105	156.182	3.58071	156.163	4.05498	159.717	3.58333
126.769	3.89955	161.235	3.57494	157.579	4.07421	159.549	3.57079	116.669	3.86213	156.445	3.57963	156.384	4.05621	159.958	3.58225
126.987	3.90063	161.459	3.57371	157.757	4.07529	159.758	3.56972	116.954	3.86321	156.649	3.57855	156.572	4.05729	160.192	3.58117
127.202	3.90171	161.702	3.57263	157.954	4.07636	159.954	3.56864	117.211	3.86429	156.91	3.57747	156.754	4.05838	160.462	3.57993
127.401	3.90278	161.933	3.57155	158.125	4.07744	160.2	3.56756	117.494	3.86537	157.173	3.57639	156.938	4.05946	160.751	3.57885
127.639	3.90386	162.077	3.57048	158.284	4.07852	160.392	3.56649	117.786	3.8666	157.413	3.57531	157.126	4.06054	160.987	3.57777
127.873	3.90494	162.286	3.5694	158.476	4.07975	160.581	3.56541	118.058	3.86768	157.616	3.57423	157.316	4.06162	161.216	3.57669
128.062	3.90601	162.457	3.56832	158.664	4.08082	160.798	3.56433	118.319	3.86876	157.839	3.57315	157.493	4.0627	161.446	3.57561
128.289	3.90709	162.692	3.56725	158.897	4.0819	160.999	3.56326	118.576	3.86984	158.093	3.57207	157.676	4.06378	161.694	3.57453
128.504	3.90817	162.836	3.56617	159.044	4.08298	161.194	3.56218	118.842	3.87092	158.272	3.57099	157.864	4.06486	161.929	3.57345
128.731	3.90924	163.02	3.56509	159.188	4.08405	161.379	3.5611	119.121	3.872	158.488	3.56991	158.067	4.06594	162.151	3.57237
128.894	3.91032	163.227	3.56386	159.388	4.08513	161.57	3.56003	119.39	3.87308	158.704	3.56883	158.226	4.06702	162.356	3.57129
129.136	3.9114	163.429	3.56278	159.581	4.08621	161.774	3.5588	119.591	3.87416	158.947	3.56775	158.423	4.0681	162.586	3.57006
129.337	3.91247	163.627	3.56155	159.728	4.08728	161.987	3.55772	119.88	3.87524	159.18	3.56667	158.599	4.06918	162.823	3.56882
129.576	3.91355	163.832	3.56048	159.891	4.08836	162.171	3.55664	120.126	3.87632	159.359	3.56559	158.772	4.07026	163.086	3.56758
129.795	3.91463	163.961	3.5594	160.098	4.08944	162.36	3.55557	120.394	3.8774	159.586	3.56451	158.967	4.07134	163.315	3.5665
129.99	3.91571	164.125	3.55832	160.288	4.09051	162.52	3.55449	120.623	3.87848	159.779	3.56343	159.133	4.07242	163.518	3.56542
130.214	3.91678	164.287	3.55725	160.418	4.09159	162.697	3.55341	120.898	3.87956	159.973	3.56235	159.307	4.0735	163.733	3.56434
130.436	3.91801	164.481	3.55586	160.595	4.09267	162.881	3.55234	121.147	3.88064	160.16	3.56127	159.522	4.07474	163.929	3.56326
130.66	3.91909	164.668	3.55478	160.77	4.09374	163.05	3.55126	121.368	3.88172	160.328	3.56019	159.733	4.07582	164.139	3.56203
130.839	3.92017	164.842	3.55371	160.969	4.09482	163.168	3.55018	121.613	3.8828	160.55	3.55911	159.873	4.0769	164.353	3.56095
131.038	3.92124	164.956	3.55263	161.115	4.0959	163.363	3.54911	121.892	3.88403	160.739	3.55803	160.069	4.07798	164.557	3.55987
131.273	3.92232	165.104	3.55155	161.278	4.09697	163.534	3.54803	122.182	3.88511	160.907	3.55695	160.246	4.07906	164.723	3.55879
131.488	3.92371	165.247	3.55048	161.485	4.09805	163.686	3.54695	122.447	3.8865	161.082	3.55587	160.438	4.08014	164.896	3.55771
131.7	3.92478	165.419	3.5494	161.676	4.09913	163.828	3.54588	122.75	3.88758	161.272	3.55479	160.587	4.08122	165.108	3.55663
131.936	3.92586	165.53	3.54832	161.816	4.1002	163.993	3.5448	123.004	3.88866	161.431	3.55371	160.798	4.0823	165.26	3.55555
132.134	3.92694	165.662	3.54725	161.98	4.10128	164.15	3.54372	123.239	3.88974	161.599	3.55263	160.973	4.08338	165.444	3.55447
132.34	3.92801	165.809	3.54601	162.164	4.10251	164.286	3.54265	123.436	3.89082	161.78	3.55155	161.175	4.08446	165.607	3.55339
132.537	3.92909	165.951	3.54463	162.356	4.10374	164.421	3.54157	123.71	3.89206	161.955	3.55047	161.328	4.08554	165.785	3.55215
132.746	3.93017	166.114	3.54355	162.562	4.10497	164.558	3.54049	124.001	3.89314	162.127	3.54939	161.522	4.08662	165.987	3.55107
132.958	3.93124	166.243	3.54248	162.744	4.1062	164.714	3.53942	124.26	3.89437	162.267	3.54831	161.703	4.0877	166.156	3.54999
133.163	3.93232	166.363	3.5414	162.95	4.10728	164.838	3.53834	124.524	3.89545	162.423	3.54723	161.895	4.08878	166.268	3.54891
133.36	3.9334	166.464	3.54032	163.145	4.10851	164.957	3.53726	124.74	3.89653	162.582	3.54615	162.062	4.08986	166.463	3.54783
133.594	3.93447	166.581	3.53925	163.325	4.10959	165.104	3.53619	124.955	3.89761	162.747	3.54507	162.23	4.09094	166.639	3.54675
133.773	3.93555	166.705	3.53817	163.49	4.11066	165.257	3.53511	125.193	3.89869	162.88	3.54399	162.421	4.09202	166.79	3.54567
133.96	3.93663	166.825	3.53678	163.635	4.11174	165.365	3.53403	125.462	3.89977	163.029	3.54291	162.604	4.0931	166.927	3.54459
134.173	3.9377	166.957	3.53571	163.812	4.11282	165.469	3.53296	125.663	3.90085	163.179	3.54183	162.769	4.09418	167.09	3.54351
134.371	3.93878	167.084	3.53463	164.016	4.11389	165.61	3.53188	125.89	3.90193	163.313	3.54075	162.945	4.09526	167.227	3.54243
134.556	3.93986	167.165	3.53355	164.167	4.11497	165.714	3.5308	126.129	3.90301	163.45	3.53967	163.128	4.09634	167.378	3.54104
134.773	3.94094	167.274	3.53248	164.302	4.11605	165.845	3.52973	126.382	3.90425	163.582	3.53859	163.308	4.09742	167.549	3.53996
134.967	3.94201	167.376	3.5314	164.508	4.11728	165.948	3.52865	126.645	3.90533	163.699	3.53751	163.488	4.0985	167.682	3.53888
135.169	3.94309	167.491	3.53032	164.682	4.11851	166.071	3.52757	126.865	3.90641	163.848	3.53643	163.649	4.09958	167.818	3.5378
135.367	3.94417	167.574	3.52925	164.877	4.11958	166.186	3.5265	127.066	3.90749	163.957	3.53535	163.83	4.10066	167.947	3.53672
135.555	3.94524	167.673	3.52817	165.073	4.12066	166.292	3.52542	127.322	3.90857	164.095	3.53427	164.011	4.10174	168.078	3.53564
135.767	3.94632	167.767	3.52709	165.206	4.12174	166.382	3.52434	127.562	3.9098	164.217	3.53319	164.188	4.10283	168.215	3.53456
135.968	3.9474	167.871	3.52586	165.37	4.12281	166.495	3.52311	127.824	3.91088	164.341	3.53211	164.366	4.10391	168.323	3.53348
136.149	3.94847	167.971	3.52463	165.55	4.12404	166.622	3.52204	128.015	3.91196	164.449	3.53103	164.543	4.10499	168.43	3.5324
136.33	3.94955	168.068	3.52325	165.733	4.12512	166.726	3.52096	128.212	3.91304	164.552	3.52995	164.731	4.10607	168.565	3.53132
136.559	3.95063	168.17	3.52217	165.923	4.12635	166.814	3.51988	128.485	3.91427	164.678	3.52872	164.898	4.10715	168.703	3.53008
136.758	3.95186	168.257	3.52094	166.124	4.12743	166.909	3.51881	128.724	3.91535	164.79	3.52764	165.06	4.10823	168.821	3.529
136.986	3.95294	168.354	3.51971	166.272	4.1285	167.003	3.51773	128.963	3.91643	164.915	3.52656	165.247	4.10931	168.94	3.52792
137.192	3.95401	168.444	3.51848	166.423	4.12958	167.103	3.51665	129.164	3.91751	165.026	3.52548	165.434	4.11039	169.045	3.52684
137.347	3.95509	168.531	3.5174	166.599	4.13066	167.193	3.51558	129.364	3.91859	165.114	3.5244	165.599	4.11147	169.167	3.52576
137.559	3.95617	168.598	3.51632	166.771	4.13189	167.275	3.5145	129.586	3.91967	165.228	3.52316	165.762	4.11255	169.267	3.52468
137.781	3.95724	168.671	3.51525	166.973	4.13327	167.362	3.51342	129.86	3.92075	165.336	3.52208	165.951	4.11363	169.371	3.5236
137.95	3.95832	168.744	3.51417	167.185	4.13435	167.458	3.51235	130.055	3.92183	165.432	3.521	166.13	4.11486	169.475	3.52252
138.132	3.9594	168.83	3.51309	167.355	4.13543	167.541	3.51127	130.259	3.92291	165.52	3.51992	166.323	4.11594	169.584	3.52144
138.353	3.96063	168.883	3.51201	167.51	4.1365	167.605	3.51019	130.502	3.92399	165.61	3.51884	166.487	4.11702	169.68	3.52036
138.568	3.9617	168.953	3.51094	167.657	4.13758	167.698	3.50896	130.729	3.92507	165.708	3.51776	166.66	4.1181	169.784	3.51928
138.769	3.96278	169.032	3.50971	167.842	4.13866	167.787	3.50773	130.939	3.92615	165.808	3.51668	166.826	4.11918	169.862	3.5182
138.947	3.96386	169.099	3.50848	168	4.13973	167.878	3.5065	131.125	3.92723	165.881	3.5156	167.023	4.12042	169.976	3.51712
139.13	3.96494	169.177	3.50725	168.164	4.14081	167.96	3.50527	131.38	3.92831	165.968	3.51452	167.217	4.12165	170.065	3.51604
139.32	3.96617	169.247	3.50601	168.304	4.14189	168.049	3.50419	131.599	3.92939	166.067	3.51344	167.435	4.12273	170.143	3.51496
139.555	3.96724	169.319	3.50494	168.477	4.14296	168.119	3.50312	131.813	3.93047	166.146	3.51236	167.585	4.12381	170.227	3.51388
139.757	3.96847	169.384	3.50371	168.661	4.14419	168.189	3.50204	132.006	3.93155	166.217	3.51128	167.758	4.1249	170.319	3.51264
139.961	3.96955	169.46	3.50263	168.86	4.14542	168.255	3.50096	132.233	3.93263	166.294	3.5102	167.926	4.12598	170.426	3.51156
140.172	3.97063	169.502	3.50155	169.037	4.1465	168.327	3.49973	132.481	3.93371	166.386	3.50912	168.1	4.12706	170.511	3.51048
140.339	3.97171	169.56	3.50048	169.225	4.14758	168.401	3.49866	132.658	3.93479	166.455	3.50804	168.275	4.12814	170.586	3.5094
140.547	3.97294	169.617	3.4994	169.352	4.14865	168.474	3.49727	132.86	3.93587	166.534	3.50696	168.424	4.12922	170.66	3.50832
140.758	3.97401	169.682	3.49817	169.522	4.14988	168.545	3.4962	133.072	3.93695	166.604	3.50588	168.608	4.1303	170.753	3.50724
140.976	3.97509	169.744	3.49709	169.724	4.15096	168.618	3.49512	133.331	3.93803	166.677	3.5048	168.792	4.13138	170.827	3.50616
141.141	3.97617	169.787	3.49601	169.89	4.15204	168.679	3.49404	133.508	3.93911	166.755	3.50372	168.95	4.13246	170.9	3.50508
141.325	3.97724	169.841	3.49494	170.059	4.15311	168.733	3.49297	133.709	3.94019	166.818	3.50264	169.118	4.13354	170.971	3.504
141.525	3.97832	169.893	3.49386	170.194	4.15419	168.797	3.49189	133.932	3.94127	166.872	3.50156	169.305	4.13462	171.053	3.50292
141.729	3.9794	169.947	3.49263	170.372	4.15542	168.858	3.49081	134.182	3.94235	166.953	3.50048	169.466	4.1357	171.129	3.50184
141.901	3.98047	170.004	3.49155	170.556	4.1565	168.915	3.48974	134.354	3.94343	167.018	3.49925	169.638	4.13678	171.19	3.50076
142.087	3.98155	170.047	3.49048	170.73	4.15757	168.965	3.48866	134.551	3.94451	167.091	3.49817	169.77	4.13786	171.264	3.49968
142.285	3.98263	170.085	3.4894	170.888	4.15865	169.029	3.48743	134.793	3.94559	167.152	3.49709	169.976	4.13894	171.34	3.4986
142.49	3.9837	170.139	3.48832	171.015	4.15973	169.09	3.48635	135.001	3.94667	167.212	3.49601	170.171	4.14002	171.4	3.49752
142.663	3.98478	170.195	3.48725	171.187	4.1608	169.145	3.48528	135.211	3.94775	167.272	3.49477	170.311	4.1411	171.464	3.49644
142.861	3.98586	170.222	3.48617	171.359	4.16203	169.19	3.4842	135.395	3.94883	167.343	3.49369	170.501	4.14218	171.532	3.49536
143.066	3.98693	170.276	3.48509	171.533	4.16311	169.246	3.48312	135.615	3.94991	167.403	3.49261	170.664	4.14326	171.597	3.49428
143.241	3.98801	170.322	3.48401	171.685	4.16419	169.304	3.48205	135.839	3.95099	167.454	3.49153	170.858	4.14434	171.663	3.4932
143.423	3.98909	170.373	3.48278	171.818	4.16526	169.357	3.48097	136.026	3.95207	167.507	3.49045	171.002	4.14542	171.723	3.49212
143.601	3.99017	170.419	3.48171	171.997	4.16634	169.4	3.47989	136.201	3.95315	167.562	3.48937	171.161	4.1465	171.774	3.49103
143.813	3.9914	170.455	3.48063	172.203	4.16742	169.443	3.47882	136.42	3.95423	167.623	3.48829	171.345	4.14758	171.843	3.4898
144.03	3.99263	170.489	3.47955	172.348	4.16849	169.495	3.47774	136.657	3.95531	167.67	3.48721	171.519	4.14866	171.912	3.48872
144.241	3.9937	170.54	3.47848	172.469	4.16957	169.552	3.47666	136.859	3.95639	167.726	3.48613	171.683	4.14974	171.967	3.48764
144.441	3.99478	170.585	3.4774	172.67	4.17065	169.592	3.47559	137.032	3.95747	167.779	3.48505	171.856	4.15082	172.017	3.48656
144.616	3.99586	170.616	3.47632	172.834	4.17172	169.635	3.47451	137.269	3.95871	167.833	3.48397	172.012	4.1519	172.075	3.48548
144.813	3.99694	170.654	3.47525	172.988	4.1728	169.684	3.47328	137.494	3.95979	167.878	3.48289	172.209	4.15298	172.132	3.48424
144.991	3.99801	170.697	3.47402	173.138	4.17388	169.729	3.4722	137.708	3.96087	167.919	3.48181	172.353	4.15406	172.19	3.48301
145.21	3.99909	170.736	3.47294	173.311	4.17495	169.78	3.47112	137.931	3.96195	167.968	3.48073	172.503	4.15515	172.25	3.48193
145.386	4.00017	170.771	3.47186	173.494	4.17603	169.818	3.47005	138.099	3.96303	168.016	3.47965	172.666	4.15623	172.306	3.48085
145.549	4.00124	170.805	3.47078	173.632	4.17711	169.859	3.46897	138.321	3.96411	168.055	3.47857	172.852	4.15731	172.344	3.47977
145.734	4.00232	170.845	3.46955	173.769	4.17818	169.902	3.46789	138.53	3.96519	168.103	3.47749	173.019	4.15839	172.398	3.47869
145.96	4.0034	170.878	3.46848	173.961	4.17926	169.946	3.46682	138.716	3.96627	168.153	3.47641	173.179	4.15947	172.45	3.47761
146.124	4.00447	170.923	3.4674	174.126	4.18034	169.984	3.46574	138.918	3.96735	168.199	3.47533	173.357	4.16055	172.499	3.47653
146.314	4.00555	170.957	3.46617	174.28	4.18141	170.016	3.46467	139.121	3.96858	168.228	3.47425	173.546	4.16163	172.544	3.47545
146.501	4.00678	170.997	3.46509	174.415	4.18249	170.057	3.46359	139.353	3.96982	168.276	3.47317	173.702	4.16271	172.59	3.47437
146.709	4.00786	171.026	3.46401	174.582	4.18357	170.1	3.46251	139.572	3.9709	168.318	3.47209	173.86	4.16379	172.639	3.47329
146.905	4.00909	171.057	3.46294	174.772	4.18464	170.136	3.46143	139.808	3.97198	168.362	3.47101	174.04	4.16487	172.688	3.47205
147.128	4.01017	171.093	3.46186	174.915	4.18572	170.173	3.46036	139.989	3.97306	168.394	3.46993	174.214	4.16595	172.738	3.47097
147.299	4.01124	171.128	3.46063	175.075	4.1868	170.21	3.45928	140.165	3.97414	168.434	3.46885	174.36	4.16703	172.771	3.46989
147.467	4.01232	171.162	3.45955	175.231	4.18787	170.247	3.45821	140.399	3.97537	168.474	3.46777	174.534	4.16811	172.81	3.46881
147.668	4.01355	171.184	3.45848	175.414	4.18895	170.284	3.45713	140.607	3.97645	168.519	3.46669	174.684	4.16919	172.859	3.46773
147.885	4.01463	171.217	3.4574	175.555	4.19003	170.312	3.45605	140.828	3.97753	168.55	3.46561	174.885	4.17042	172.901	3.46665
148.078	4.01586	171.25	3.45632	175.695	4.1911	170.351	3.45498	141.015	3.97861	168.584	3.46453	175.087	4.17166	172.939	3.46557
148.288	4.01694	171.28	3.45494	175.882	4.19233	170.383	3.4539	141.196	3.97969	168.625	3.4633	175.27	4.17289	172.976	3.46449
148.441	4.01801	171.317	3.45386	176.057	4.19357	170.411	3.45282	141.402	3.98077	168.663	3.46222	175.46	4.17413	173.015	3.46325
148.636	4.01909	171.347	3.45278	176.242	4.1948	170.446	3.45174	141.643	3.98201	168.698	3.46114	175.642	4.17536	173.061	3.46217
148.822	4.02017	171.371	3.45171	176.43	4.19587	170.483	3.45067	141.869	3.98309	168.733	3.46006	175.819	4.1766	173.097	3.46109
149.016	4.0214	171.398	3.45063	176.595	4.1971	170.517	3.44944	142.063	3.98417	168.763	3.45898	176.017	4.17768	173.135	3.46001
149.224	4.02247	171.428	3.4494	176.767	4.19818	170.55	3.44836	142.231	3.98525	168.798	3.4579	176.175	4.17876	173.168	3.45893
149.403	4.02355	171.461	3.44832	176.933	4.19926	170.581	3.44728	142.423	3.98633	168.837	3.45682	176.339	4.17984	173.209	3.45785
149.549	4.02463	171.486	3.44694	177.063	4.20033	170.607	3.44621	142.662	3.98756	168.865	3.45574	176.511	4.18092	173.242	3.45677
149.757	4.02586	171.521	3.44586	177.236	4.20156	170.638	3.44513	142.889	3.98864	168.891	3.45466	176.689	4.182	173.276	3.45569
149.961	4.02693	171.549	3.44463	177.417	4.20264	170.669	3.44406	143.038	3.98972	168.93	3.45358	176.836	4.18308	173.311	3.45461
150.175	4.02801	171.58	3.4434	177.595	4.20372	170.694	3.44298	143.233	3.9908	168.958	3.4525	176.998	4.18416	173.345	3.45353
150.344	4.02909	171.609	3.44232	177.711	4.20479	170.725	3.4419	143.446	3.99188	168.988	3.45142	177.158	4.18524	173.381	3.4523
150.506	4.03017	171.628	3.44124	177.878	4.20587	170.755	3.44067	143.665	3.99296	169.017	3.45034	177.345	4.18632	173.419	3.45091
150.709	4.03124	171.65	3.44017	178.067	4.20695	170.788	3.43944	143.849	3.99404	169.048	3.44926	177.496	4.1874	173.461	3.44967
150.903	4.03232	171.679	3.43909	178.215	4.20818	170.818	3.43821	144.013	3.99512	169.079	3.44818	177.657	4.18848	173.498	3.44859
151.078	4.0334	171.703	3.43786	178.411	4.20925	170.85	3.43713	144.222	3.99635	169.107	3.4471	177.826	4.18956	173.531	3.44751
151.236	4.03447	171.734	3.43648	178.553	4.21033	170.88	3.43606	144.444	3.99743	169.135	3.44602	178.001	4.1908	173.559	3.44643
151.419	4.03555	171.761	3.4354	178.699	4.21141	170.902	3.43498	144.645	3.99851	169.162	3.44494	178.195	4.19203	173.588	3.44535
151.618	4.03663	171.788	3.43417	178.87	4.21248	170.93	3.4339	144.847	3.99959	169.195	3.44386	178.364	4.19311	173.618	3.44412
151.782	4.0377	171.813	3.43309	179.028	4.21356	170.956	3.43267	144.993	4.00067	169.216	3.44278	178.524	4.19419	173.651	3.44304
151.955	4.03878	171.834	3.43201	179.182	4.21464	170.983	3.43144	145.225	4.00175	169.242	3.4417	178.69	4.19527	173.682	3.44196
152.16	4.03986	171.854	3.43094	179.313	4.21571	171.014	3.43037	145.449	4.00283	169.273	3.44062	178.864	4.19635	173.709	3.44088
152.361	4.04094	171.88	3.42986	179.505	4.21679	171.04	3.42929	145.634	4.00391	169.3	3.43954	179.018	4.19743	173.732	3.4398
152.493	4.04201	171.903	3.42878	179.668	4.21787	171.06	3.42821	145.816	4.00499	169.324	3.43846	179.181	4.19851	173.769	3.43856
152.67	4.04309	171.919	3.42771	179.823	4.21894	171.088	3.42714	146.006	4.00607	169.348	3.43738	179.334	4.19959	173.8	3.43733
152.86	4.04417	171.942	3.42648	179.953	4.22002	171.108	3.42606	146.209	4.00715	169.375	3.4363	179.495	4.20067	173.832	3.43609
153.068	4.04524	171.968	3.4254	180.107	4.2211	171.139	3.42498	146.396	4.00823	169.402	3.43491	179.697	4.20175	173.862	3.43501
153.237	4.04632	171.992	3.42432	180.293	4.22217	171.157	3.42391	146.575	4.00931	169.432	3.43383	179.841	4.20284	173.891	3.43393
153.407	4.0474	172.016	3.42325	180.443	4.22325	171.182	3.42283	146.78	4.01055	169.458	3.4326	180.006	4.20392	173.917	3.43285
153.585	4.04863	172.032	3.42217	180.585	4.22433	171.207	3.42175	146.992	4.01163	169.486	3.43152	180.171	4.205	173.938	3.43177
153.812	4.0497	172.054	3.42109	180.761	4.2254	171.231	3.42068	147.213	4.01271	169.504	3.43044	180.337	4.20608	173.967	3.43069
154.004	4.05078	172.075	3.42001	180.923	4.22648	171.252	3.4196	147.393	4.01379	169.53	3.42936	180.477	4.20716	173.996	3.42961
154.173	4.05186	172.101	3.41878	181.076	4.22756	171.272	3.41852	147.566	4.01487	169.555	3.42828	180.643	4.20824	174.02	3.42853
154.301	4.05293	172.121	3.41771	181.218	4.22863	171.297	3.41729	147.762	4.01595	169.581	3.4272	180.804	4.20932	174.044	3.42745
154.513	4.05401	172.14	3.41663	181.374	4.22986	171.319	3.41622	147.956	4.01703	169.599	3.42612	180.988	4.2104	174.07	3.42637
154.701	4.05509	172.16	3.41555	181.566	4.23109	171.347	3.41514	148.141	4.01811	169.622	3.42504	181.132	4.21148	174.095	3.42529
154.874	4.05617	172.182	3.41448	181.743	4.23217	171.366	3.41406	148.308	4.01919	169.645	3.42396	181.305	4.21256	174.115	3.42421
155.038	4.05724	172.202	3.4134	181.903	4.23325	171.385	3.41299	148.526	4.02042	169.669	3.42272	181.456	4.21364	174.137	3.42313
155.23	4.05832	172.217	3.41232	182.044	4.23433	171.406	3.41191	148.748	4.02166	169.694	3.42164	181.629	4.21472	174.163	3.42189
155.415	4.05955	172.235	3.41125	182.181	4.2354	171.43	3.41083	148.942	4.02274	169.714	3.42056	181.777	4.2158	174.189	3.42081
155.625	4.06063	172.258	3.41002	182.358	4.23648	171.447	3.40976	149.153	4.02382	169.736	3.41948	181.941	4.21688	174.214	3.41958
155.772	4.0617	172.282	3.40878	182.539	4.23771	171.467	3.40868	149.356	4.0249	169.756	3.4184	182.104	4.21796	174.241	3.4185
155.938	4.06278	172.303	3.40771	182.699	4.23894	171.489	3.40745	149.511	4.02598	169.781	3.41732	182.283	4.21904	174.257	3.41742
156.135	4.06386	172.323	3.40648	182.877	4.24002	171.512	3.40637	149.721	4.02706	169.799	3.41624	182.45	4.22012	174.279	3.41634
156.318	4.06494	172.344	3.40525	183.037	4.24109	171.533	3.40499	149.908	4.02829	169.818	3.41516	182.608	4.2212	174.305	3.41526
156.48	4.06601	172.366	3.40417	183.177	4.24217	171.557	3.40391	150.14	4.02937	169.838	3.41408	182.764	4.22228	174.327	3.41418
156.644	4.06709	172.381	3.40309	183.329	4.24324	171.579	3.40253	150.321	4.03045	169.861	3.413	182.933	4.22336	174.346	3.41309
156.822	4.06817	172.399	3.40202	183.515	4.24432	171.602	3.4013	150.477	4.03153	169.881	3.41192	183.097	4.22444	174.365	3.41201
157.039	4.06924	172.417	3.40078	183.678	4.2454	171.621	3.40022	150.697	4.03261	169.899	3.41084	183.25	4.22552	174.389	3.41093
157.196	4.07032	172.438	3.39955	183.809	4.24648	171.641	3.39914	150.905	4.03369	169.921	3.40976	183.403	4.2266	174.407	3.40985
157.338	4.0714	172.459	3.39848	183.969	4.24771	171.661	3.39807	151.06	4.03477	169.941	3.40868	183.589	4.22768	174.428	3.40877
157.546	4.07247	172.476	3.3974	184.163	4.24894	171.68	3.39699	151.24	4.03585	169.961	3.4076	183.724	4.22876	174.45	3.40769
157.731	4.07355	172.492	3.39632	184.318	4.25001	171.698	3.39576	151.438	4.03709	169.979	3.40652	183.88	4.22984	174.47	3.40661
157.901	4.07463	172.508	3.39525	184.51	4.25124	171.72	3.39468	151.629	4.03817	169.997	3.40544	184.05	4.23092	174.493	3.40553
158.068	4.0757	172.528	3.39402	184.682	4.25232	171.738	3.39361	151.845	4.03925	170.016	3.40436	184.227	4.23216	174.507	3.40445
158.245	4.07678	172.547	3.39278	184.798	4.2534	171.753	3.39253	152.005	4.04033	170.035	3.40328	184.403	4.23324	174.527	3.40337
158.429	4.07786	172.565	3.39171	184.954	4.25447	171.771	3.39145	152.188	4.04141	170.054	3.4022	184.553	4.23432	174.547	3.40214
158.589	4.07894	172.584	3.39032	185.126	4.25555	171.789	3.39022	152.384	4.04249	170.073	3.40112	184.725	4.2354	174.567	3.40106
158.765	4.08001	172.604	3.38925	185.298	4.25663	171.81	3.38899	152.579	4.04357	170.093	3.40004	184.861	4.23648	174.588	3.39998
158.945	4.08109	172.62	3.38802	185.433	4.2577	171.829	3.38776	152.759	4.04465	170.108	3.39896	185.039	4.23756	174.606	3.3989
159.121	4.08217	172.64	3.38663	185.567	4.25878	171.849	3.38653	152.921	4.04573	170.125	3.39788	185.19	4.23864	174.623	3.39782
159.283	4.08324	172.658	3.38555	185.72	4.25986	171.867	3.3853	153.113	4.04681	170.142	3.3968	185.35	4.23972	174.645	3.39658
159.42	4.08432	172.674	3.38448	185.906	4.26093	171.887	3.38422	153.309	4.04819	170.164	3.39572	185.532	4.2408	174.665	3.3955
159.639	4.0854	172.69	3.3834	186.046	4.26201	171.904	3.38315	153.541	4.04943	170.18	3.39464	185.7	4.24188	174.684	3.39442
159.817	4.08647	172.704	3.38232	186.181	4.26309	171.922	3.38207	153.758	4.05066	170.195	3.39356	185.846	4.24296	174.701	3.39334
159.977	4.08755	172.722	3.38125	186.337	4.26416	171.936	3.38099	153.948	4.05174	170.216	3.39233	185.998	4.24404	174.717	3.39226
160.146	4.08863	172.739	3.38017	186.523	4.26524	171.955	3.37992	154.168	4.05282	170.234	3.39109	186.15	4.24512	174.735	3.39118
160.336	4.08986	172.752	3.37909	186.66	4.26632	171.97	3.37884	154.325	4.0539	170.253	3.39001	186.319	4.2462	174.752	3.38979
160.53	4.09109	172.769	3.37802	186.798	4.26739	171.987	3.37776	154.471	4.05498	170.272	3.38893	186.476	4.24728	174.775	3.38871
160.716	4.09217	172.785	3.37694	186.956	4.26847	172	3.37669	154.671	4.05606	170.288	3.38785	186.627	4.24836	174.795	3.38747
160.913	4.0934	172.803	3.37571	187.127	4.26955	172.02	3.37561	154.862	4.05714	170.305	3.38677	186.796	4.24944	174.815	3.38624
161.11	4.09447	172.822	3.37448	187.271	4.27062	172.033	3.37453	155.067	4.05822	170.32	3.38569	186.971	4.25052	174.834	3.38516
161.259	4.09555	172.836	3.37309	187.4	4.2717	172.049	3.37346	155.21	4.0593	170.338	3.38461	187.11	4.2516	174.847	3.38408
161.423	4.09663	172.853	3.37202	187.56	4.27278	172.063	3.37238	155.41	4.06038	170.354	3.38353	187.257	4.25269	174.862	3.383
161.597	4.09786	172.873	3.37094	187.726	4.27385	172.08	3.37115	155.615	4.06162	170.366	3.38245	187.423	4.25377	174.882	3.38176
161.804	4.09894	172.884	3.36986	187.854	4.27493	172.097	3.37007	155.817	4.06301	170.387	3.38122	187.592	4.255	174.899	3.38053
161.985	4.10016	172.9	3.36878	187.994	4.27601	172.113	3.369	156.017	4.06409	170.405	3.37999	187.752	4.25608	174.92	3.37929
162.162	4.1014	172.917	3.36771	188.164	4.27708	172.126	3.36792	156.224	4.06517	170.422	3.37875	187.919	4.25716	174.937	3.37806
162.382	4.10263	172.932	3.36648	188.343	4.27816	172.141	3.36684	156.41	4.06625	170.442	3.37767	188.083	4.25824	174.955	3.37683
162.572	4.10401	172.949	3.3654	188.474	4.27924	172.155	3.36561	156.569	4.06733	170.458	3.37659	188.243	4.25932	174.973	3.37575
162.764	4.10524	172.96	3.36432	188.596	4.28031	172.172	3.36454	156.755	4.06856	170.472	3.37551	188.42	4.2604	174.992	3.37466
162.954	4.10632	172.975	3.36325	188.763	4.28139	172.189	3.36346	156.953	4.06979	170.486	3.37443	188.56	4.26148	175.002	3.37358
163.153	4.10755	172.989	3.36217	188.918	4.28247	172.201	3.36238	157.164	4.07103	170.502	3.37335	188.718	4.26256	175.017	3.3725
163.352	4.10863	173.005	3.36094	189.073	4.28354	172.216	3.36131	157.372	4.07211	170.52	3.37227	188.88	4.26364	175.035	3.37142
163.49	4.1097	173.022	3.35971	189.217	4.28462	172.231	3.36023	157.544	4.07319	170.535	3.37119	189.029	4.26472	175.054	3.37019
163.662	4.11078	173.039	3.35848	189.355	4.28585	172.246	3.359	157.71	4.07427	170.547	3.37011	189.188	4.2658	175.069	3.36911
163.835	4.11186	173.054	3.3574	189.541	4.28693	172.261	3.35792	157.879	4.07535	170.565	3.36903	189.342	4.26688	175.082	3.36803
164.02	4.11294	173.066	3.35632	189.71	4.288	172.275	3.35684	158.072	4.07643	170.583	3.36795	189.482	4.26797	175.098	3.36695
164.168	4.11401	173.081	3.35525	189.837	4.28908	172.289	3.35577	158.257	4.07751	170.595	3.36687	189.67	4.26905	175.114	3.36587
164.328	4.11509	173.095	3.35402	189.968	4.29016	172.301	3.35469	158.436	4.07859	170.61	3.36579	189.797	4.27013	175.13	3.36448
164.512	4.11616	173.112	3.35294	190.125	4.29123	172.318	3.35362	158.585	4.07967	170.625	3.36471	189.966	4.27121	175.146	3.3634
164.696	4.1174	173.125	3.35171	190.289	4.29246	172.329	3.35254	158.798	4.08075	170.643	3.36363	190.123	4.27229	175.162	3.36216
164.878	4.11847	173.141	3.35048	190.454	4.29369	172.342	3.35146	158.967	4.08183	170.655	3.36255	190.296	4.27352	175.178	3.36108
165.023	4.11955	173.157	3.3494	190.612	4.29477	172.356	3.35023	159.131	4.08291	170.669	3.36147	190.454	4.2746	175.189	3.36
165.187	4.12063	173.168	3.34832	190.77	4.29585	172.373	3.34916	159.296	4.08399	170.686	3.36039	190.602	4.27568	175.205	3.35892
165.369	4.1217	173.18	3.34725	190.893	4.29692	172.389	3.34808	159.499	4.08522	170.702	3.35931	190.76	4.27676	175.219	3.35784
165.563	4.12294	173.196	3.34617	191.057	4.298	172.4	3.347	159.669	4.0863	170.712	3.35823	190.91	4.27784	175.233	3.35676
165.739	4.12401	173.208	3.34509	191.195	4.29908	172.413	3.34592	159.872	4.08738	170.727	3.35715	191.067	4.27892	175.246	3.35568
165.9	4.12509	173.221	3.34402	191.31	4.3	172.427	3.3447	160.045	4.08846	170.743	3.35592	191.227	4.28	175.259	3.3546
166.042	4.12617	173.234	3.34294			172.441	3.34362	160.175	4.08954	170.76	3.35468	191.366	4.28108	175.274	3.35352
166.225	4.1274	173.247	3.34186			172.456	3.34254	160.39	4.09078	170.774	3.3536	191.532	4.28216	175.289	3.35244
166.429	4.12847	173.262	3.34078			172.466	3.34146	160.584	4.09186	170.791	3.35252	191.692	4.28324	175.3	3.35136
166.607	4.12955	173.273	3.33971			172.479	3.34039	160.77	4.09294	170.802	3.35144	191.838	4.28432	175.314	3.35028
166.765	4.13063	173.284	3.33863			172.493	3.33916	160.929	4.09402	170.817	3.35036	191.982	4.2854	175.328	3.3492
166.908	4.1317	173.3	3.33755			172.51	3.33793	161.072	4.0951	170.831	3.34928	192.144	4.28648	175.343	3.34812
167.087	4.13278	173.313	3.33648			172.524	3.3367	161.255	4.09618	170.847	3.3482	192.306	4.28757	175.353	3.34704
167.269	4.13386	173.324	3.3354			172.538	3.33562	161.463	4.09741	170.858	3.34712	192.429	4.28865	175.368	3.3458
167.417	4.13493	173.335	3.33432			172.55	3.33454	161.646	4.09849	170.872	3.34604	192.584	4.28973	175.382	3.34472
167.563	4.13601	173.35	3.33325			172.56	3.33347	161.816	4.09957	170.887	3.34496	192.755	4.29081	175.396	3.34349
167.744	4.13709	173.363	3.33217			172.571	3.33239	161.99	4.10065	170.901	3.34388	192.909	4.29189	175.411	3.34241
167.92	4.13816	173.374	3.33109			172.587	3.33116	162.155	4.10173	170.913	3.3428	193.048	4.29297	175.423	3.34133
168.077	4.13924	173.386	3.33001			172.599	3.32993	162.355	4.10281	170.927	3.34172	193.2	4.29405	175.437	3.34025
168.24	4.14032	173.398	3.32894			172.614	3.32885	162.498	4.10389	170.941	3.34064	193.347	4.29513	175.448	3.33917
168.42	4.1414	173.414	3.32771			172.626	3.32778	162.665	4.10497	170.957	3.33956	193.512	4.29621	175.463	3.33809
168.587	4.14263	173.427	3.32663			172.638	3.3267	162.837	4.10605	170.967	3.33848	193.658	4.29729	175.475	3.3367
168.777	4.1437	173.437	3.32555			172.65	3.32562	163.026	4.10713	170.979	3.3374	193.791	4.29837	175.489	3.33562
168.917	4.14478	173.449	3.32448			172.663	3.32439	163.168	4.10821	170.993	3.33617	193.961	4.29945	175.503	3.33454
169.086	4.14586	173.462	3.32325			172.676	3.32316	163.336	4.10929	171.009	3.33509	194.054	4.30022	175.514	3.33346
169.241	4.14694	173.476	3.32217			172.689	3.32209	163.521	4.11037	171.022	3.33401			175.526	3.33238
169.443	4.14801	173.489	3.32094			172.703	3.3207	163.708	4.11145	171.036	3.33293			175.54	3.3313
169.596	4.14909	173.504	3.31986			172.716	3.31962	163.861	4.11253	171.047	3.33185			175.554	3.33022
169.727	4.15017	173.513	3.31879			172.73	3.31855	164.018	4.11361	171.061	3.33061			175.565	3.32914
169.922	4.15124	173.525	3.31771			172.74	3.31747	164.196	4.11484	171.076	3.32953			175.575	3.32806
170.099	4.15232	173.539	3.31648			172.751	3.31639	164.376	4.11592	171.089	3.3283			175.589	3.32698
170.237	4.1534	173.552	3.3154			172.765	3.31532	164.555	4.11716	171.104	3.32722			175.601	3.32589
170.398	4.15447	173.565	3.31432			172.775	3.31424	164.757	4.11824	171.116	3.32614			175.61	3.32481
170.568	4.15555	173.576	3.31325			172.786	3.31316	164.909	4.11932	171.127	3.32506			175.624	3.32373
170.745	4.15678	173.586	3.31217			172.798	3.31209	165.06	4.1204	171.141	3.32398			175.636	3.3225
170.947	4.15801	173.598	3.31109			172.811	3.31086	165.245	4.12148	171.153	3.3229			175.649	3.32126
171.126	4.15909	173.612	3.31001			172.824	3.30963	165.411	4.12256	171.165	3.32182			175.662	3.32003
171.267	4.16017	173.622	3.30894			172.836	3.30855	165.593	4.12364	171.178	3.32074			175.677	3.3188
171.423	4.16124	173.634	3.30786			172.847	3.30747	165.737	4.12472	171.191	3.31966			175.69	3.31756
171.599	4.16232	173.644	3.30679			172.859	3.3064	165.9	4.1258	171.204	3.31858			175.702	3.31648
171.775	4.16355	173.658	3.30571			172.869	3.30532	166.092	4.12688	171.216	3.3175			175.716	3.3154
171.956	4.16463	173.669	3.30463			172.881	3.30424	166.26	4.12796	171.226	3.31642			175.725	3.31432
172.111	4.1657	173.679	3.30355			172.892	3.30317	166.408	4.12904	171.24	3.31534			175.736	3.31324
172.258	4.16678	173.691	3.30248			172.903	3.30209	166.581	4.13012	171.253	3.31411			175.748	3.312
172.436	4.16786	173.704	3.3014			172.912	3.30101	166.767	4.1312	171.267	3.31287			175.762	3.31092
172.611	4.16893	173.715	3.30032			172.924	3.29994	166.923	4.13228	171.28	3.31179			175.773	3.30984
172.76	4.17001	173.724	3.29925			172.935	3.29871	167.069	4.13336	171.29	3.31071			175.781	3.30876
172.911	4.17109	173.737	3.29817			172.949	3.29763	167.227	4.13444	171.303	3.30963			175.793	3.30768
173.087	4.17216	173.749	3.29709			172.956	3.29655	167.425	4.13552	171.317	3.3084			175.806	3.30645
173.268	4.17324	173.758	3.29602			172.968	3.29548	167.571	4.1366	171.33	3.30716			175.819	3.30521
173.409	4.17432	173.77	3.29494			172.981	3.2944	167.712	4.13768	171.343	3.30608			175.829	3.30413
173.562	4.1754	173.782	3.29386			172.991	3.29332	167.913	4.13891	171.356	3.305			175.843	3.3029
173.744	4.17647	173.794	3.29263			173.001	3.29209	168.149	4.13999	171.366	3.30392			175.854	3.30182
173.905	4.1777	173.806	3.2914			173.012	3.29101	168.318	4.14123	171.378	3.30284			175.864	3.30074
174.081	4.17878	173.817	3.29032			173.023	3.28994	168.481	4.14231	171.389	3.30176			175.875	3.29966
174.229	4.17986	173.828	3.28925			173.034	3.28871	168.643	4.14339	171.4	3.30068			175.886	3.29858
174.396	4.18093	173.839	3.28817			173.046	3.28748	168.761	4.14447	171.41	3.2996			175.896	3.2975
174.553	4.18201	173.849	3.28694			173.058	3.2864	168.958	4.14555	171.423	3.29852			175.906	3.29642
174.734	4.18309	173.862	3.28586			173.068	3.28532	169.116	4.14663	171.436	3.29744			175.916	3.29534
174.893	4.18417	173.874	3.28463			173.078	3.28425	169.279	4.14771	171.449	3.29636			175.929	3.29426
175.02	4.18524	173.886	3.2834			173.088	3.28317	169.435	4.14879	171.459	3.29528			175.94	3.29318
175.212	4.18632	173.899	3.28232			173.097	3.28194	169.61	4.14987	171.47	3.2942			175.948	3.2921
175.373	4.1874	173.906	3.28125			173.11	3.28071	169.775	4.1511	171.483	3.29312			175.959	3.29101
175.541	4.18847	173.918	3.28002			173.121	3.27948	169.972	4.15218	171.495	3.29204			175.97	3.28993
175.688	4.18955	173.93	3.27894			173.131	3.2784	170.104	4.15326	171.504	3.29096			175.982	3.28885
175.864	4.19063	173.941	3.27786			173.143	3.27733	170.257	4.15434	171.516	3.28988			175.99	3.28777
176.037	4.1917	173.953	3.27663			173.152	3.27625	170.425	4.15542	171.529	3.28865			176	3.28669
176.192	4.19278	173.963	3.27555			173.161	3.27517	170.608	4.1565	171.543	3.28757			176.011	3.28546
176.333	4.19386	173.972	3.27448			173.171	3.27394	170.754	4.15758	171.553	3.28633			176.021	3.28422
176.493	4.19493	173.983	3.2734			173.182	3.27287	170.897	4.15866	171.567	3.2851			176.033	3.28314
176.671	4.19601	173.993	3.27232			173.192	3.27179	171.084	4.15974	171.581	3.28387			176.044	3.28206
176.829	4.19709	174.005	3.27125			173.201	3.27071	171.264	4.16082	171.591	3.28263			176.054	3.28098
176.966	4.19817	174.013	3.27017			173.211	3.26964	171.401	4.1619	171.606	3.28124			176.063	3.2799
177.144	4.1994	174.024	3.26894			173.22	3.26856	171.563	4.16298	171.619	3.28016			176.074	3.27867
177.318	4.20047	174.035	3.26786			173.23	3.26748	171.721	4.16406	171.631	3.27908			176.085	3.27759
177.485	4.20155	174.047	3.26679			173.239	3.26641	171.898	4.16514	171.64	3.278			176.096	3.27635
177.652	4.20263	174.057	3.26571			173.247	3.26533	172.04	4.16622	171.65	3.27692			176.106	3.27527
177.805	4.2037	174.064	3.26463			173.258	3.26425	172.197	4.1673	171.664	3.27584			176.115	3.27419
177.964	4.20478	174.076	3.26355			173.268	3.26302	172.358	4.16838	171.674	3.27476			176.124	3.27311
178.141	4.20586	174.086	3.26248			173.278	3.26194	172.539	4.16962	171.684	3.27368			176.135	3.27188
178.3	4.20693	174.096	3.2614			173.287	3.26087	172.723	4.1707	171.695	3.2726			176.148	3.2708
178.444	4.20801	174.105	3.26032			173.296	3.25979	172.872	4.17178	171.707	3.27152			176.158	3.26956
178.597	4.20909	174.115	3.25925			173.305	3.25856	173.023	4.17286	171.719	3.27044			176.169	3.26848
178.79	4.21016	174.125	3.25817			173.317	3.25733	173.184	4.17409	171.729	3.26936			176.177	3.2674
178.935	4.21124	174.135	3.25709			173.327	3.25625	173.363	4.17517	171.739	3.26828			176.185	3.26632
179.086	4.21232	174.145	3.25602			173.337	3.25518	173.534	4.17625	171.75	3.2672			176.197	3.26509
179.25	4.2134	174.154	3.25494			173.345	3.2541	173.685	4.17733	171.762	3.26612			176.206	3.26401
179.417	4.21447	174.164	3.25386			173.353	3.25303	173.827	4.17841	171.772	3.26504			176.218	3.26262
179.556	4.21555	174.175	3.25263			173.362	3.25195	174.003	4.17949	171.782	3.26396			176.228	3.26138
179.721	4.21663	174.186	3.25155			173.373	3.25087	174.174	4.18057	171.794	3.26288			176.239	3.26015
179.896	4.2177	174.195	3.25048			173.38	3.2498	174.301	4.18165	171.805	3.2618			176.249	3.25907
180.058	4.21893	174.204	3.2494			173.389	3.24872	174.46	4.18273	171.815	3.26072			176.26	3.25783
180.23	4.22001	174.213	3.24832			173.399	3.24749	174.638	4.18396	171.824	3.25964			176.271	3.25675
180.395	4.22109	174.223	3.24725			173.409	3.24641	174.818	4.18504	171.837	3.25856			176.278	3.25567
180.531	4.22217	174.231	3.24617			173.418	3.24518	174.967	4.18612	171.848	3.25733			176.287	3.25459
180.716	4.22324	174.241	3.24509			173.428	3.2441	175.126	4.1872	171.86	3.25609			176.298	3.25336
180.878	4.22432	174.252	3.24386			173.436	3.24303	175.274	4.18828	171.872	3.25501			176.308	3.25228
181.025	4.2254	174.263	3.24263			173.445	3.24195	175.444	4.18936	171.879	3.25393			176.319	3.25104
181.18	4.22647	174.273	3.24155			173.455	3.24072	175.61	4.19045	171.891	3.25285			176.327	3.24996
181.342	4.22755	174.284	3.24048			173.466	3.23949	175.751	4.19153	171.901	3.25162			176.337	3.24888
181.516	4.22863	174.292	3.2394			173.474	3.23841	175.897	4.19261	171.916	3.25039			176.345	3.2478
181.67	4.2297	174.3	3.23832			173.484	3.23734	176.062	4.19369	171.928	3.24915			176.355	3.24656
181.808	4.23078	174.311	3.23725			173.492	3.23626	176.231	4.19477	171.938	3.24807			176.364	3.24533
181.986	4.23186	174.32	3.23617			173.5	3.23518	176.37	4.19585	171.95	3.24684			176.375	3.2441
182.164	4.23293	174.328	3.23509			173.509	3.23411	176.516	4.19693	171.962	3.24576			176.386	3.24302
182.303	4.23401	174.338	3.23402			173.518	3.23303	176.681	4.19801	171.971	3.24468			176.396	3.24163
182.434	4.23509	174.347	3.23294			173.526	3.23195	176.871	4.19909	171.98	3.2436			176.406	3.24055
182.618	4.23616	174.357	3.23186			173.534	3.23088	177.018	4.20017	171.991	3.24252			176.416	3.23947
182.791	4.23724	174.365	3.23079			173.544	3.22965	177.154	4.20125	172.003	3.24144			176.422	3.23839
182.937	4.23832	174.374	3.22971			173.554	3.22842	177.318	4.20233	172.011	3.24036			176.433	3.23731
183.089	4.2394	174.384	3.22863			173.564	3.22719	177.495	4.20341	172.02	3.23928			176.442	3.23623
183.245	4.24047	174.394	3.2274			173.573	3.22611	177.64	4.20449	172.034	3.23804			176.45	3.23514
183.42	4.24155	174.404	3.22617			173.581	3.22503	177.783	4.20557	172.045	3.23681			176.458	3.23406
183.559	4.24263	174.415	3.22494			173.588	3.22396	177.925	4.20665	172.056	3.23573			176.467	3.23298
183.711	4.2437	174.424	3.22386			173.597	3.22288	178.124	4.20772	172.067	3.23434			176.478	3.23175
183.885	4.24478	174.432	3.22279			173.607	3.22165	178.26	4.2088	172.079	3.23326			176.487	3.23067
184.064	4.24601	174.44	3.22171			173.615	3.22057	178.397	4.20988	172.09	3.23218			176.496	3.22959
184.24	4.24724	174.45	3.22063			173.625	3.21949	178.574	4.21096	172.099	3.2311			176.503	3.22851
184.433	4.24847	174.461	3.2194			173.633	3.21842	178.74	4.2122	172.108	3.23002			176.513	3.22743
184.616	4.24955	174.47	3.21817			173.641	3.21734	178.91	4.21343	172.12	3.22894			176.522	3.22619
184.748	4.25063	174.482	3.21709			173.65	3.21626	179.089	4.21451	172.131	3.2277			176.532	3.22496
184.898	4.2517	174.489	3.21602			173.658	3.21519	179.215	4.21559	172.141	3.22662			176.541	3.22372
185.065	4.25278	174.498	3.21479			173.665	3.21411	179.37	4.21667	172.15	3.22554			176.551	3.22264
185.223	4.25386	174.507	3.21355			173.673	3.21303	179.539	4.21791	172.159	3.22446			176.561	3.22156
185.363	4.25493	174.517	3.21248			173.683	3.21196	179.718	4.21899	172.171	3.22323			176.567	3.22048
185.528	4.25601	174.526	3.2114			173.692	3.21057	179.898	4.22022	172.182	3.222			176.576	3.2194
185.689	4.25709	174.535	3.21017			173.701	3.2095	180.054	4.2213	172.194	3.22076			176.585	3.21832
185.861	4.25817	174.545	3.20894			173.71	3.20827	180.221	4.22238	172.205	3.21968			176.595	3.21709
186.016	4.25924	174.556	3.20786			173.718	3.20719	180.348	4.22346	172.215	3.2186			176.604	3.21601
186.165	4.26032	174.562	3.20679			173.726	3.20611	180.517	4.22454	172.223	3.21752			176.611	3.21493
186.326	4.2614	174.57	3.20571			173.734	3.20504	180.668	4.22562	172.232	3.21644			176.618	3.21385
186.5	4.26247	174.58	3.20463			173.743	3.20396	180.833	4.2267	172.243	3.21521			176.628	3.21277
186.638	4.26355	174.59	3.20309			173.751	3.20288	180.961	4.22778	172.254	3.21413			176.636	3.21169
186.778	4.26463	174.602	3.20202			173.759	3.20181	181.128	4.22886	172.262	3.21305			176.645	3.21061
186.956	4.26586	174.61	3.20094			173.766	3.20073	181.299	4.22994	172.273	3.21197			176.652	3.20953
187.11	4.26693	174.619	3.19971			173.776	3.19965	181.434	4.23102	172.284	3.21089			176.663	3.20829
187.306	4.26801	174.629	3.19863			173.783	3.19842	181.574	4.2321	172.294	3.20981			176.671	3.20721
187.447	4.26909	174.636	3.19755			173.793	3.19735	181.727	4.23318	172.303	3.20873			176.68	3.20613
187.595	4.27017	174.645	3.19648			173.801	3.19627	181.896	4.23426	172.311	3.20765			176.687	3.20505
187.751	4.27124	174.653	3.19525			173.807	3.19519	182.036	4.23534	172.321	3.20657			176.695	3.20397
187.925	4.27232	174.664	3.19402			173.816	3.19412	182.179	4.23642	172.332	3.20549			176.703	3.20289
188.065	4.27339	174.672	3.19294			173.825	3.19304	182.342	4.23766	172.341	3.20441			176.712	3.20181
188.203	4.27447	174.681	3.19186			173.832	3.19196	182.518	4.23874	172.349	3.20333			176.72	3.20073
188.382	4.27555	174.689	3.19079			173.839	3.19089	182.683	4.23982	172.358	3.20225			176.727	3.19965
188.553	4.27663	174.697	3.18971			173.848	3.18981	182.834	4.2409	172.369	3.20117			176.737	3.19857
188.69	4.2777	174.706	3.18863			173.857	3.18873	182.965	4.24198	172.378	3.20009			176.745	3.19749
188.83	4.27878	174.716	3.18755			173.862	3.18766	183.128	4.24306	172.387	3.19901			176.752	3.19641
188.993	4.27986	174.721	3.18648			173.871	3.18658	183.297	4.24444	172.396	3.19793			176.76	3.19533
189.164	4.28093	174.731	3.18525			173.879	3.18535	183.463	4.24552	172.406	3.19685			176.768	3.19409
189.293	4.28201	174.74	3.18417			173.889	3.18412	183.649	4.24676	172.416	3.19577			176.777	3.19301
189.454	4.28309	174.748	3.18309			173.896	3.18304	183.813	4.24784	172.424	3.19469			176.787	3.19193
189.59	4.28416	174.759	3.18171			173.906	3.18196	183.967	4.24892	172.434	3.19361			176.792	3.19085
189.79	4.2854	174.768	3.18048			173.913	3.18089	184.103	4.25	172.444	3.19253			176.801	3.18977
189.974	4.28647	174.777	3.1794			173.92	3.17981	184.259	4.25108	172.454	3.19145			176.809	3.18869
190.142	4.28755	174.786	3.17817			173.929	3.17858	184.414	4.25216	172.464	3.19037			176.818	3.18761
190.279	4.28863	174.795	3.17709			173.936	3.1775	184.559	4.25324	172.471	3.18929			176.825	3.18653
190.43	4.2897	174.802	3.17602			173.945	3.17643	184.684	4.25432	172.481	3.18821			176.832	3.18545
190.596	4.29078	174.808	3.17494			173.952	3.17535	184.858	4.2554	172.492	3.18713			176.84	3.18437
190.732	4.29186	174.818	3.17371			173.96	3.17427	185.005	4.25648	172.5	3.18605			176.848	3.18298
190.875	4.29293	174.827	3.17263			173.967	3.1732	185.159	4.25756	172.508	3.18497			176.857	3.1819
191.036	4.29401	174.836	3.17155			173.976	3.17212	185.299	4.25864	172.518	3.18373			176.867	3.18082
191.218	4.29524	174.842	3.17048			173.983	3.17104	185.476	4.25987	172.528	3.18265			176.874	3.17974
191.373	4.29647	174.85	3.1694			173.991	3.16997	185.632	4.26095	172.539	3.18157			176.881	3.17866
191.547	4.29755	174.859	3.16832			173.998	3.16889	185.798	4.26203	172.547	3.18049			176.889	3.17758
191.667	4.29863	174.867	3.16709			174.006	3.16781	185.925	4.26311	172.555	3.17941			176.897	3.1765
191.827	4.2997	174.876	3.16586			174.012	3.16674	186.045	4.26419	172.564	3.17833			176.904	3.17542
191.895	4.30001	174.886	3.16479			174.021	3.16566	186.236	4.26543	172.574	3.17725			176.912	3.17418
--		174.892	3.16371			174.028	3.16458	186.396	4.26651	172.583	3.17617			176.921	3.1731
--		174.901	3.16263			174.037	3.16335	186.568	4.26759	172.591	3.17509			176.929	3.17187
--		174.908	3.1614			174.045	3.16212	186.697	4.26867	172.602	3.17401			176.937	3.17063
--		174.918	3.16032			174.055	3.16074	186.84	4.26975	172.611	3.17293			176.947	3.1694
--		174.928	3.15925			174.063	3.15966	186.985	4.27083	172.619	3.17185			176.955	3.16832
--		174.933	3.15817			174.072	3.15859	187.146	4.27191	172.627	3.17077			176.963	3.16693
--		174.941	3.15709			174.078	3.15751	187.291	4.27299	172.637	3.16969			176.972	3.16585
--		174.949	3.15602			174.085	3.15643	187.43	4.27407	172.647	3.16861			176.98	3.16477
--		174.957	3.15479			174.093	3.15536	187.583	4.27515	172.655	3.16753			176.985	3.16369
--		174.966	3.15371			174.101	3.15413	187.726	4.27654	172.663	3.16645			176.994	3.16261
--		174.972	3.15263			174.109	3.15305	187.927	4.27762	172.672	3.16537			177.002	3.16153
--		174.98	3.15156			174.116	3.15197	188.078	4.279	172.682	3.16429			177.011	3.16045
--		174.988	3.15048			174.123	3.1509	188.267	4.28024	172.69	3.16321			177.016	3.15937
--		174.997	3.1494			174.131	3.14982	188.425	4.28132	172.699	3.16213			177.024	3.15828
--		175.003	3.14832			174.139	3.14874	188.592	4.2824	172.709	3.16105			177.032	3.1572
--		175.011	3.14709			174.146	3.14767	188.729	4.28348	172.717	3.15982			177.04	3.15582
--		175.019	3.14586			174.153	3.14659	188.853	4.28456	172.727	3.15874			177.05	3.15458
--		175.028	3.14463			174.161	3.14551	188.988	4.28564	172.735	3.15766			177.058	3.1535
--		175.037	3.1434			174.168	3.14444	189.161	4.28672	172.745	3.15643			177.066	3.15227
--		175.045	3.14232			174.174	3.14336	189.299	4.2878	172.754	3.15535			177.076	3.15088
--		175.053	3.14109			174.182	3.14228	189.431	4.28888	172.763	3.15427			177.084	3.1498
--		175.062	3.14002			174.19	3.14121	189.577	4.28996	172.773	3.15319			177.092	3.14856
--		175.071	3.13878			174.198	3.14013	189.742	4.29104	172.781	3.15211			177.101	3.14717
--		175.078	3.13771			174.204	3.13905	189.871	4.29212	172.79	3.15103			177.11	3.14594
--		175.084	3.13663			174.211	3.13798	190.003	4.2932	172.799	3.14995			177.118	3.1447
--		175.092	3.13556			174.219	3.13674	190.176	4.29428	172.808	3.14886			177.127	3.14362
--		175.1	3.13432			174.227	3.13567	190.329	4.29536	172.816	3.14778			177.135	3.14239
--		175.109	3.13309			174.235	3.13459	190.46	4.29644	172.824	3.1467			177.143	3.14131
--		175.117	3.13202			174.241	3.13352	190.601	4.29752	172.834	3.14547			177.149	3.14023
--		175.126	3.13048			174.248	3.13244	190.75	4.2986	172.844	3.14439			177.156	3.13915
--		175.134	3.1294			174.256	3.13136	190.905	4.29968	172.852	3.14331			177.164	3.13807
--		175.142	3.12832			174.263	3.13029	190.95	4.30014	172.86	3.14223			177.172	3.13683
--		175.15	3.12694			174.27	3.12921	--		172.869	3.14115			177.18	3.1356
--		175.158	3.12571			174.276	3.12813	--		172.877	3.14007			177.189	3.13436
--		175.166	3.12463			174.284	3.12705	--		172.887	3.13899			177.198	3.13328
--		175.175	3.1234			174.292	3.12582	--		172.895	3.13791			177.204	3.1322
--		175.184	3.12217			174.3	3.12475	--		172.903	3.13683			177.211	3.13112
--		175.193	3.12109			174.306	3.12367	--		172.912	3.13575			177.218	3.12989
--		175.197	3.12002			174.313	3.1226	--		172.922	3.13467			177.227	3.12881
--		175.205	3.11894			174.32	3.12136	--		172.928	3.13359			177.235	3.12773
--		175.213	3.11755			174.33	3.12029	--		172.937	3.13251			177.24	3.12665
--		175.221	3.11648			174.336	3.11921	--		172.945	3.13143			177.248	3.12556
--		175.229	3.1154			174.344	3.11813	--		172.956	3.13035			177.256	3.12449
--		175.237	3.11417			174.35	3.11706	--		172.962	3.12927			177.264	3.12341
--		175.245	3.11279			174.357	3.11598	--		172.971	3.12819			177.269	3.12232
--		175.253	3.11171			174.364	3.1149	--		172.981	3.12711			177.275	3.12124
--		175.26	3.11048			174.371	3.11383	--		172.989	3.12572			177.283	3.12016
--		175.267	3.1094			174.378	3.11275	--		173	3.12464			177.292	3.11893
--		175.275	3.10832			174.384	3.11152	--		173.006	3.12356			177.301	3.11785
--		175.283	3.10709			174.393	3.11044	--		173.016	3.12248			177.306	3.11677
--		175.291	3.10602			174.4	3.10937	--		173.024	3.1214			177.313	3.11569
--		175.297	3.10494			174.407	3.10814	--		173.033	3.12017			177.321	3.11461
--		175.306	3.10386			174.415	3.10706	--		173.042	3.11909			177.33	3.11353
--		175.312	3.10279			174.421	3.10598	--		173.05	3.11801			177.334	3.11245
--		175.318	3.10171			174.429	3.10475	--		173.058	3.11693			177.342	3.11137
--		175.326	3.10063			174.436	3.10368	--		173.066	3.11585			177.35	3.11013
--		175.334	3.09956			174.444	3.1026	--		173.075	3.11477			177.358	3.10905
--		175.339	3.09848			174.45	3.10152	--		173.084	3.11369			177.365	3.10797
--		175.346	3.0974			174.457	3.10045	--		173.092	3.11261			177.371	3.10689
--		175.352	3.09632			174.465	3.09937	--		173.099	3.11153			177.377	3.10581
--		175.361	3.09509			174.472	3.09829	--		173.108	3.11045			177.385	3.10473
--		175.369	3.09371			174.478	3.09722	--		173.117	3.10937			177.393	3.10365
--		175.377	3.09263			174.485	3.09614	--		173.123	3.10829			177.399	3.10257
--		175.385	3.09156			174.492	3.09506	--		173.133	3.10721			177.406	3.10149
--		175.391	3.09048			174.5	3.09383	--		173.142	3.10613			177.413	3.10025
--		175.398	3.0894			174.507	3.0926	--		173.149	3.10505			177.421	3.09917
--		175.404	3.08832			174.515	3.09152	--		173.156	3.10397			177.429	3.09794
--		175.413	3.08709			174.522	3.09045	--		173.165	3.10289			177.436	3.09655
--		175.419	3.08586			174.527	3.08937	--		173.173	3.10181			177.445	3.09531
--		175.428	3.08463			174.534	3.0883	--		173.183	3.10073			177.452	3.09423
--		175.436	3.08325			174.542	3.08722	--		173.19	3.09965			177.46	3.09315
--		175.443	3.08217			174.548	3.08614	--		173.198	3.09857			177.466	3.09207
--		175.451	3.08094			174.555	3.08507	--		173.206	3.09749			177.473	3.09084
--		175.46	3.07971			174.562	3.08399	--		173.214	3.09625			177.481	3.08976
--		175.467	3.07863			174.569	3.08291	--		173.224	3.09517			177.488	3.08853
--		175.472	3.07755			174.575	3.08183	--		173.231	3.09409			177.495	3.08744
--		175.479	3.07648			174.582	3.08076	--		173.238	3.09301			177.503	3.08606
--		175.486	3.0754			174.589	3.07953	--		173.247	3.09193			177.51	3.08482
--		175.494	3.07432			174.596	3.07845	--		173.255	3.09085			177.518	3.08359
--		175.5	3.07325			174.604	3.07738	--		173.262	3.08977			177.526	3.08251
--		175.506	3.07202			174.61	3.0763	--		173.27	3.08854			177.534	3.08127
--		175.513	3.07094			174.616	3.07522	--		173.278	3.08746			177.541	3.08019
--		175.521	3.06986			174.623	3.07399	--		173.287	3.08638			177.547	3.07911
--		175.528	3.06879			174.63	3.07291	--		173.297	3.0853			177.554	3.07803
--		175.533	3.06771			174.637	3.07184	--		173.302	3.08422			177.56	3.07695
--		175.54	3.06663			174.643	3.07076	--		173.311	3.08314			177.568	3.07572
--		175.546	3.06555			174.65	3.06968	--		173.318	3.08206			177.575	3.07433
--		175.554	3.06448			174.657	3.06861	--		173.326	3.08098			177.584	3.07325
--		175.56	3.0634			174.663	3.06753	--		173.332	3.0799			177.592	3.07201
--		175.567	3.06232			174.67	3.06645	--		173.342	3.07882			177.598	3.07093
--		175.573	3.06125			174.676	3.06538	--		173.35	3.07774			177.604	3.06985
--		175.581	3.06017			174.682	3.0643	--		173.358	3.07666			177.611	3.06877
--		175.585	3.05909			174.69	3.06322	--		173.364	3.07558			177.617	3.06769
--		175.593	3.05802			174.696	3.06215	--		173.372	3.0745			177.625	3.06661
--		175.6	3.05663			174.703	3.06092	--		173.381	3.07342			177.63	3.06553
--		175.607	3.05556			174.71	3.05984	--		173.389	3.07234			177.637	3.06445
--		175.614	3.05432			174.717	3.05861	--		173.396	3.07126			177.645	3.06337
--		175.622	3.05325			174.724	3.05723	--		173.402	3.07018			177.652	3.06229
--		175.629	3.05202			174.732	3.05615	--		173.412	3.06894			177.657	3.06121
--		175.637	3.05079			174.739	3.05507	--		173.421	3.06786			177.663	3.06013
--		175.644	3.04971			174.747	3.05369	--		173.427	3.06678			177.671	3.05889
--		175.648	3.04863			174.754	3.05261	--		173.435	3.0657			177.678	3.05781
--		175.655	3.04756			174.761	3.05123	--		173.442	3.06462			177.685	3.05642
--		175.663	3.04648			174.768	3.05	--		173.45	3.06355			177.693	3.05534
--		175.669	3.04525			174.776	3.04892	--		173.459	3.06231			177.7	3.05426
--		175.678	3.04417			174.783	3.04784	--		173.467	3.06123			177.705	3.05318
--		175.682	3.04309			174.789	3.04677	--		173.474	3.06015			177.713	3.0521
--		175.689	3.04186			174.793	3.04569	--		173.482	3.05907			177.72	3.05102
--		175.697	3.04079			174.801	3.04461	--		173.488	3.05799			177.726	3.04963
--		175.703	3.03971			174.809	3.04338	--		173.497	3.05676			177.734	3.04855
--		175.71	3.03863			174.816	3.042	--		173.506	3.05568			177.741	3.04732
--		175.715	3.03755			174.823	3.04092	--		173.513	3.0546			177.748	3.04608
--		175.721	3.03648			174.83	3.03985	--		173.52	3.05352			177.755	3.045
--		175.728	3.0354			174.836	3.03877	--		173.529	3.05244			177.761	3.04392
--		175.735	3.03432			174.841	3.03769	--		173.537	3.05136			177.768	3.04284
--		175.74	3.03325			174.849	3.03646	--		173.543	3.05028			177.774	3.04176
--		175.747	3.03202			174.856	3.03539	--		173.55	3.0492			177.782	3.04053
--		175.753	3.03094			174.863	3.03431	--		173.559	3.04812			177.788	3.03914
--		175.76	3.02986			174.868	3.03323	--		173.567	3.04688			177.796	3.03806
--		175.767	3.02863			174.875	3.03215	--		173.574	3.0458			177.802	3.03698
--		175.775	3.02756			174.881	3.03108	--		173.581	3.04472			177.808	3.0359
--		175.779	3.02648			174.887	3.03	--		173.59	3.04349			177.816	3.03466
--		175.787	3.0254			174.893	3.02893	--		173.597	3.04241			177.822	3.03358
--		175.793	3.02432			174.898	3.02785	--		173.604	3.04117			177.829	3.03235
--		175.8	3.02325			174.906	3.02677	--		173.614	3.04009			177.837	3.03096
--		175.805	3.02217			174.912	3.02569	--		173.621	3.03901			177.844	3.02988
--		175.811	3.02109			174.918	3.02462	--		173.628	3.03793			177.851	3.0288
--		175.818	3.02002			174.924	3.02354	--		173.635	3.03685			177.857	3.02756
--		175.824	3.01863			174.931	3.02247	--		173.643	3.03577			177.864	3.02633
--		175.832	3.0174			174.937	3.02139	--		173.65	3.03469			177.872	3.02509
--		175.838	3.01632			174.944	3.02031	--		173.658	3.03361			177.879	3.02386
--		175.845	3.01509			174.949	3.01924	--		173.664	3.03253			177.886	3.02278
--		175.853	3.01386			174.956	3.01801	--		173.673	3.03145			177.891	3.0217
--		175.859	3.01279			174.963	3.01662	--		173.679	3.03037			177.898	3.02062
--		175.864	3.01171			174.97	3.01539	--		173.686	3.02929			177.904	3.01954
--		175.871	3.01048			174.977	3.01431	--		173.694	3.02821			177.91	3.01846
--		175.877	3.0094			174.985	3.01324	--		173.701	3.02683			177.915	3.01737
--		175.884	3.00832			174.99	3.01216	--		173.71	3.02559			177.922	3.01629
--		175.891	3.00709			174.996	3.01108	--		173.718	3.02451			177.928	3.01522
--		175.898	3.00602			175.002	3.01001	--		173.726	3.02343			177.936	3.01398
--		175.902	3.00494			175.008	3.00893	--		173.734	3.02235			177.943	3.01259
--		175.908	3.00386			175.015	3.00785	--		173.739	3.02127			177.95	3.01136
--		175.915	3.00263			175.02	3.00678	--		173.748	3.02019			177.957	3.01028
--		175.922	3.00156			175.026	3.0057	--		173.754	3.01911			177.962	3.00904
--		175.929	3.00032			175.033	3.00462	--		173.762	3.01803			177.97	3.00781
--		175.932	2.99986			175.039	3.00355	--		173.768	3.01695			177.978	3.00673
--		--	--			175.044	3.00247	--		173.775	3.01587			177.983	3.00565
--		--	--			175.05	3.00139	--		173.784	3.01464			177.989	3.00457
--		--	--			175.057	3.00032	--		173.79	3.01356			177.996	3.00349
--		--	--			175.06	2.99986	--		173.8	3.01248			178.002	3.00241
--		--	--					--		173.806	3.0114			178.007	3.00132
--		--	--					--		173.812	3.01032			178.014	3.00024
--		--	--					--		173.82	3.00908			178.016	2.99993
--		--	--					--		173.828	3.008
--		--	--					--		173.835	3.00692
--		--	--					--		173.842	3.00584
--		--	--					--		173.848	3.00476
--		--	--					--		173.857	3.00368
--		--	--					--		173.864	3.0026
--		--	--					--		173.87	3.00152
--		--	--					--		173.876	3.00044
--		--	--					--		173.88	2.99998
--		--	--

## Sheet: Figure 3b
Specific capacity	Voltage	Specific capacity	Voltage	Specific capacity	Voltage	Specific capacity	Voltage	Specific capacity	Voltage	Specific capacity	Voltage	Specific capacity	Voltage	Specific capacity	Voltage
mAh g-1	V	mAh g-1	V	mAh g-1	V	mAh g-1	V	mAh g-1	V	mAh g-1	V	mAh g-1	V	mAh g-1	V
LCD	LCD	LCD	LCD	SSD	SSD	SSD	SSD	CPD	CPD	CPD	CPD	Bare	Bare	Bare	Bare
0.000355	3.50894	0.0472	4.28939	0.000267	3.50035	0.0336	4.28739	0.000272782	3.47441	0.03269	4.28672	0.000266	3.49088	0.03859	4.28834
0.000711	3.51017	0.0944	4.28817	0.000533	3.50158	0.0672	4.28631	0.000544542	3.47549	0.06539	4.28564	0.000532	3.49196	0.07718	4.28726
0.00116	3.5114	0.16515	4.28693	0.000977	3.50266	0.12294	4.28524	0.00118	3.47672	0.11688	4.28456	0.000976	3.4932	0.13298	4.28618
0.00169	3.51294	0.26239	4.2857	0.00133	3.50373	0.18748	4.28416	0.00172	3.47796	0.1829	4.28348	0.00142	3.49458	0.20786	4.2851
0.00222	3.51401	0.37385	4.28447	0.00187	3.50481	0.28179	4.28293	0.00245	3.47934	0.26001	4.2824	0.00186	3.49566	0.29995	4.28402
0.00276	3.51509	0.48709	4.28324	0.00249	3.50619	0.37478	4.2817	0.00318	3.48042	0.34565	4.28132	0.00239	3.49675	0.3773	4.28294
0.00338	3.51632	0.59028	4.28201	0.0032	3.50727	0.47808	4.28062	0.00399	3.48166	0.42684	4.28024	0.0031	3.49813	0.46105	4.28186
0.00418	3.51755	0.69686	4.28093	0.00382	3.50835	0.56359	4.27954	0.00463	3.48274	0.50948	4.27916	0.00381	3.49937	0.56538	4.28078
0.00489	3.51878	0.8157	4.2797	0.00444	3.50942	0.66138	4.27847	0.00554	3.48413	0.61029	4.27792	0.0047	3.50045	0.67148	4.27969
0.00586	3.51986	0.93142	4.27863	0.00533	3.5105	0.73071	4.27739	0.00654	3.48536	0.71972	4.27684	0.0055	3.50153	0.77066	4.27861
0.00675	3.52125	1.01933	4.27755	0.00631	3.51158	0.8469	4.27631	0.00763	3.4866	0.81135	4.27576	0.00639	3.50261	0.85201	4.27753
0.00791	3.52248	1.11701	4.27647	0.0072	3.51265	0.95143	4.27524	0.00881	3.48768	0.90352	4.27468	0.00727	3.50369	0.96202	4.27645
0.00906	3.52371	1.24136	4.27539	0.00826	3.51388	1.04913	4.27416	0.01017	3.48906	0.99143	4.2736	0.00851	3.50493	1.07096	4.27537
0.0104	3.52478	1.361	4.27432	0.0096	3.51496	1.14495	4.27308	0.01107	3.4903	1.10903	4.27252	0.00984	3.50616	1.17413	4.27429
0.01164	3.52586	1.44908	4.27324	0.01084	3.51619	1.25278	4.27201	0.01271	3.49138	1.20603	4.27144	0.01144	3.50739	1.25255	4.27321
0.01297	3.52694	1.54988	4.27217	0.01235	3.51727	1.35252	4.27093	0.01398	3.49246	1.30102	4.27037	0.01295	3.50847	1.37356	4.27213
0.01466	3.52801	1.6864	4.27093	0.01466	3.5185	1.46141	4.26985	0.01534	3.49354	1.40073	4.26929	0.01463	3.50956	1.48313	4.27105
0.01626	3.52925	1.7975	4.2697	0.0168	3.51988	1.55502	4.26878	0.01688	3.49462	1.50788	4.26805	0.01623	3.51064	1.58612	4.26997
0.01848	3.53032	1.94514	4.26847	0.01866	3.52096	1.67983	4.26755	0.01834	3.49585	1.64383	4.26682	0.018	3.51172	1.69435	4.26889
0.02053	3.5314	2.0695	4.26724	0.02142	3.52219	1.79975	4.26647	0.02042	3.49693	1.75643	4.26574	0.02013	3.51295	1.81438	4.26781
0.02284	3.53263	2.20496	4.26601	0.02435	3.52342	1.90117	4.26539	0.02188	3.49801	1.85996	4.26466	0.02217	3.51403	1.93113	4.26673
0.02577	3.53371	2.34123	4.26493	0.02719	3.5245	2.0242	4.26432	0.02406	3.49909	1.95831	4.26358	0.02474	3.51511	2.03395	4.26565
0.02755	3.53478	2.46638	4.26386	0.03012	3.52557	2.11719	4.26324	0.02587	3.50017	2.06974	4.2625	0.02723	3.51619	2.12922	4.26457
0.03083	3.53586	2.57091	4.26278	0.03332	3.52665	2.25035	4.26201	0.02814	3.50125	2.18117	4.26142	0.03042	3.51727	2.27072	4.26333
0.03528	3.53709	2.6893	4.2617	0.0375	3.52773	2.37374	4.26093	0.03041	3.50233	2.3025	4.26034	0.0337	3.51835	2.38365	4.26225
0.03981	3.53817	2.8261	4.26047	0.04221	3.52896	2.48521	4.25986	0.03268	3.50372	2.40467	4.25926	0.03654	3.51943	2.51823	4.26117
0.04398	3.53925	2.95499	4.25924	0.04772	3.53019	2.60104	4.25878	0.03613	3.5048	2.50584	4.25818	0.04044	3.52051	2.62735	4.26009
0.04807	3.54032	3.09871	4.25817	0.0534	3.53142	2.68851	4.2577	0.03885	3.50588	2.63425	4.25694	0.04487	3.52159	2.73745	4.25901
0.05376	3.54155	3.22261	4.25709	0.05927	3.53265	2.82736	4.25663	0.04176	3.50696	2.75667	4.25571	0.05002	3.52267	2.87353	4.25778
0.06087	3.54263	3.33975	4.25601	0.067	3.53373	2.94016	4.25555	0.04439	3.50804	2.87101	4.25447	0.05419	3.52375	2.99383	4.25654
0.06842	3.54371	3.44953	4.25493	0.0742	3.5348	3.06417	4.25447	0.04848	3.50912	3.0175	4.25339	0.05871	3.52483	3.14749	4.25546
0.07535	3.54478	3.59227	4.25386	0.08282	3.53588	3.17209	4.2534	0.05211	3.5102	3.12793	4.25231	0.0658	3.52591	3.26681	4.25438
0.08379	3.54586	3.71795	4.25278	0.0917	3.53696	3.30215	4.25232	0.05574	3.51128	3.23818	4.25123	0.07201	3.52699	3.37965	4.2533
0.09419	3.54709	3.82469	4.2517	0.10157	3.53803	3.42313	4.25124	0.05946	3.51236	3.3399	4.25015	0.07973	3.52807	3.49019	4.25222
0.10619	3.54832	3.95038	4.25063	0.11232	3.53911	3.51985	4.25017	0.06454	3.51344	3.46713	4.24892	0.08576	3.52916	3.61918	4.25099
0.11996	3.54955	4.07829	4.2494	0.12129	3.54019	3.6459	4.24909	0.0699	3.51452	3.58945	4.24784	0.09578	3.53024	3.77176	4.24991
0.13293	3.55078	4.22326	4.24832	0.13489	3.54126	3.78378	4.24801	0.07435	3.5156	3.71714	4.24676	0.10456	3.53132	3.88488	4.24883
0.15124	3.55186	4.35507	4.24724	0.15053	3.54234	3.89312	4.24694	0.0797	3.51668	3.83528	4.24568	0.11378	3.5324	4.02034	4.24775
0.17087	3.55294	4.47382	4.24617	0.16546	3.54342	4.02015	4.24586	0.0856	3.51792	3.93726	4.2446	0.12646	3.53348	4.12032	4.24667
0.18615	3.55401	4.58137	4.24509	0.17941	3.54449	4.13668	4.24478	0.09359	3.51915	4.06349	4.24352	0.13968	3.53456	4.26652	4.24559
0.20633	3.55509	4.73346	4.24401	0.19673	3.54557	4.26851	4.24371	0.10004	3.52023	4.18172	4.24244	0.15067	3.53564	4.39214	4.24451
0.23147	3.55617	4.86581	4.24293	0.22002	3.54665	4.38673	4.24263	0.1083	3.52131	4.30214	4.24136	0.16557	3.53672	4.49895	4.24343
0.25831	3.55725	4.97603	4.24186	0.24019	3.54772	4.51412	4.24155	0.11356	3.52239	4.40295	4.24028	0.18216	3.5378	4.60062	4.24235
0.28381	3.55832	5.11078	4.24078	0.26151	3.5488	4.63074	4.24048	0.12318	3.52362	4.52792	4.2392	0.19874	3.53888	4.76864	4.24127
0.30762	3.5594	5.24615	4.23955	0.28728	3.54988	4.7568	4.2394	0.13163	3.5247	4.6557	4.23812	0.22082	3.54027	4.90207	4.24018
0.34148	3.56048	5.39227	4.23847	0.31589	3.55095	4.88196	4.23832	0.14325	3.52578	4.77139	4.23704	0.24317	3.5415	5.01696	4.2391
0.37827	3.56155	5.52879	4.2374	0.34308	3.55203	5.01023	4.23725	0.15314	3.52686	4.88618	4.23596	0.26552	3.54258	5.15358	4.23802
0.41354	3.56263	5.64149	4.23632	0.37294	3.55311	5.12677	4.23617	0.16213	3.52794	5.01196	4.23473	0.28991	3.54366	5.28337	4.23694
0.45264	3.56371	5.75712	4.23524	0.40591	3.55418	5.25443	4.23509	0.17611	3.52902	5.15154	4.23349	0.31358	3.54474	5.41547	4.23586
0.49706	3.56478	5.91444	4.23401	0.44163	3.55526	5.39871	4.23402	0.18664	3.5301	5.28413	4.23226	0.34108	3.54582	5.53754	4.23478
0.54505	3.56586	6.05301	4.23278	0.47939	3.55633	5.50751	4.23294	0.19989	3.53118	5.43261	4.23102	0.37078	3.5469	5.65199	4.2337
0.59045	3.56694	6.201	4.2317	0.51076	3.55741	5.6053	4.23186	0.21178	3.53226	5.55448	4.22979	0.40528	3.54814	5.79659	4.23262
0.63577	3.56801	6.34268	4.23063	0.56079	3.55849	5.77135	4.23079	0.22649	3.53334	5.71222	4.22871	0.44386	3.54937	5.93783	4.23154
0.7017	3.56909	6.4577	4.22955	0.60549	3.55972	5.90619	4.22971	0.24092	3.53442	5.83146	4.22763	0.4835	3.55045	6.0521	4.23046
0.76159	3.57017	6.5792	4.22847	0.66227	3.5608	6.02806	4.22863	0.25781	3.5355	5.95107	4.22655	0.51472	3.55153	6.16663	4.22938
0.82139	3.57124	6.72683	4.2274	0.70732	3.56187	6.1478	4.22756	0.2736	3.53658	6.06613	4.22547	0.5572	3.55261	6.32587	4.2283
0.88172	3.57232	6.87962	4.22616	0.76472	3.56295	6.28407	4.22648	0.29212	3.53766	6.19318	4.22439	0.59985	3.55369	6.46417	4.22722
0.96764	3.5734	7.02726	4.22478	0.82035	3.56403	6.41954	4.2254	0.31363	3.53874	6.30688	4.22331	0.64499	3.55493	6.57897	4.22614
1.04362	3.57448	7.1717	4.2237	0.88717	3.56526	6.5535	4.22433	0.33342	3.53982	6.43648	4.22223	0.70113	3.55601	6.70121	4.22506
1.13372	3.57555	7.33115	4.22263	0.96555	3.56633	6.64764	4.22325	0.3524	3.5409	6.55662	4.22115	0.75443	3.55709	6.84768	4.22382
1.2088	3.57663	7.44314	4.22155	1.03157	3.56741	6.812	4.22217	0.37582	3.54214	6.68757	4.21991	0.80684	3.55817	6.99618	4.22274
1.32218	3.57771	7.565	4.22047	1.10142	3.56849	6.95263	4.2211	0.40296	3.54322	6.82716	4.21868	0.85969	3.55925	7.13857	4.22166
1.42988	3.57878	7.7129	4.2194	1.18246	3.56956	7.07628	4.22002	0.42992	3.5443	6.978	4.2176	0.92603	3.56033	7.25106	4.22058
1.52966	3.57986	7.84072	4.21832	1.27114	3.57064	7.20819	4.21894	0.45461	3.54538	7.10677	4.21652	0.98864	3.56141	7.39283	4.2195
1.62945	3.58094	7.97485	4.21724	1.35627	3.57172	7.34518	4.21771	0.47994	3.54646	7.23227	4.21544	1.05967	3.56249	7.54568	4.21842
1.7614	3.58201	8.08231	4.21617	1.45384	3.57279	7.48972	4.21664	0.51307	3.54769	7.33717	4.21436	1.12547	3.56357	7.6729	4.21734
1.89735	3.58309	8.08533	4.21724	1.54661	3.57387	7.6299	4.21556	0.54875	3.54877	7.4753	4.21328	1.20174	3.56465	7.79612	4.21626
2.02068	3.58432	8.09493	4.21617	1.67022	3.57495	7.76616	4.21448	0.58107	3.54985	7.60553	4.2122	1.27224	3.56573	7.92981	4.21518
2.19324	3.5854	8.25029	4.21493	1.77978	3.57602	7.8827	4.21341	0.61502	3.55093	7.71579	4.21112	1.35667	3.56681	8.0745	4.2141
2.32163	3.58648	8.39037	4.2137	1.89717	3.5771	8.03115	4.21218	0.6487	3.55201	7.85173	4.21004	1.45272	3.56789	8.21335	4.21302
2.50733	3.58755	8.5509	4.21263	2.03303	3.57818	8.16334	4.2111	0.68419	3.55309	7.99058	4.2088	1.55089	3.56913	8.34048	4.21194
2.66825	3.58863	8.69338	4.21155	2.16428	3.57925	8.30849	4.21002	0.7254	3.55417	8.14151	4.20772	1.67309	3.57021	8.46362	4.21086
2.80776	3.58971	8.80636	4.21047	2.31189	3.58033	8.43241	4.20895	0.76898	3.55525	8.25285	4.20665	1.75973	3.57129	8.62233	4.20978
3.00093	3.59078	8.93675	4.2094	2.44225	3.58141	8.55748	4.20787	0.81146	3.55633	8.38072	4.20557	1.8588	3.57237	8.76534	4.2087
3.19446	3.59186	9.08608	4.20817	2.58442	3.58248	8.70113	4.20679	0.85195	3.55757	8.49133	4.20449	1.97479	3.57345	8.86285	4.20762
3.38479	3.59294	9.23771	4.20693	2.7608	3.58356	8.84087	4.20572	0.90568	3.55865	8.66623	4.20341	2.10471	3.57453	9.01038	4.20654
3.57095	3.59401	9.40677	4.20586	2.91978	3.58464	8.97758	4.20464	0.9646	3.55973	8.79319	4.20233	2.22479	3.57561	9.16679	4.20546
3.76724	3.59509	9.54613	4.20478	3.07661	3.58571	9.09697	4.20356	1.01434	3.56081	8.90835	4.20125	2.35693	3.57669	9.29552	4.20438
4.00741	3.59617	9.6656	4.2037	3.26961	3.58679	9.24693	4.20233	1.05456	3.56189	9.02105	4.20017	2.48454	3.57777	9.43241	4.2033
4.25078	3.59725	9.79999	4.20263	3.45364	3.58787	9.39387	4.20126	1.12264	3.56297	9.17007	4.19909	2.6439	3.57885	9.55581	4.20222
4.47798	3.59832	9.9438	4.20155	3.63314	3.58894	9.54899	4.20018	1.18772	3.56405	9.30347	4.19801	2.77418	3.57993	9.6981	4.20114
4.67702	3.5994	10.0898	4.20047	3.82801	3.59002	9.65966	4.1991	1.25054	3.56513	9.42462	4.19693	2.92947	3.58101	9.86187	4.20006
4.9268	3.60048	10.2041	4.1994	4.03043	3.5911	9.78029	4.19803	1.31136	3.56621	9.53397	4.19585	3.05682	3.58209	9.98377	4.19898
5.18575	3.60155	10.3386	4.19832	4.26574	3.59233	9.93399	4.19695	1.38135	3.56729	9.67536	4.19477	3.26461	3.58317	10.1207	4.1979
5.46024	3.60263	10.4942	4.19709	4.4974	3.5934	10.0786	4.19587	1.46423	3.56837	9.81231	4.19369	3.41458	3.58425	10.2603	4.19682
5.67972	3.60371	10.6506	4.19586	4.70346	3.59448	10.2185	4.1948	1.53558	3.56945	9.91239	4.19261	3.59895	3.58533	10.414	4.19558
5.96334	3.60494	10.805	4.19478	4.94809	3.59556	10.3462	4.19372	1.61374	3.57053	10.0425	4.19153	3.76984	3.58641	10.5733	4.1945
6.28428	3.60601	10.9493	4.1937	5.18046	3.59663	10.4869	4.19249	1.69226	3.57161	10.1991	4.19045	3.97904	3.58765	10.6994	4.19342
6.58772	3.60709	11.08	4.19263	5.44214	3.59771	10.6321	4.19141	1.78331	3.57269	10.3316	4.18936	4.19871	3.58873	10.834	4.19234
6.83536	3.60817	11.2082	4.19155	5.66811	3.59879	10.7809	4.19034	1.86573	3.57377	10.4577	4.18828	4.40109	3.58981	10.9866	4.19111
7.12671	3.60925	11.3583	4.19047	5.90536	3.59986	10.9093	4.18926	1.95487	3.57485	10.5685	4.1872	4.62608	3.59089	11.1502	4.19003
7.4536	3.61032	11.511	4.1894	6.17772	3.60094	11.0238	4.18818	2.05872	3.57593	10.7208	4.18612	4.83999	3.59212	11.2897	4.18894
7.75756	3.6114	11.6142	4.18832	6.42119	3.60202	11.1718	4.18695	2.16229	3.57701	10.8542	4.18504	5.10171	3.59321	11.4204	4.18786
8.0809	3.61247	11.7519	4.18724	6.68884	3.60309	11.3447	4.18588	2.27086	3.57809	10.9843	4.18396	5.351	3.59444	11.542	4.18678
8.33289	3.61355	11.9128	4.18616	6.95862	3.60417	11.4884	4.1848	2.3649	3.57917	11.0962	4.18288	5.61776	3.59552	11.6955	4.1857
8.71629	3.61478	12.0694	4.18509	7.27087	3.60525	11.6255	4.18372	2.50298	3.58025	11.2548	4.1818	5.84418	3.5966	11.8506	4.18462
9.10387	3.61586	12.1808	4.18401	7.60659	3.60648	11.7368	4.18264	2.62998	3.58133	11.3782	4.18072	6.09223	3.59768	11.9767	4.18354
9.46879	3.61694	12.3133	4.18293	7.94239	3.60755	11.8883	4.18157	2.73963	3.58241	11.5046	4.17964	6.34773	3.59876	12.1125	4.18246
9.80564	3.61801	12.4548	4.1817	8.23439	3.60863	12.0315	4.18049	2.86245	3.58349	11.6333	4.17856	6.63896	3.59984	12.2627	4.18138
10.0824	3.61909	12.6181	4.18047	8.52745	3.60971	12.1742	4.17941	2.99208	3.58457	11.781	4.17748	6.85943	3.60092	12.4154	4.1803
10.447	3.62032	12.7824	4.17924	8.81749	3.61078	12.2986	4.17834	3.16048	3.5858	11.9203	4.1764	7.13871	3.602	12.5414	4.17922
10.952	3.6214	12.9342	4.17801	9.15862	3.61186	12.4503	4.17726	3.30636	3.58688	12.0506	4.17533	7.43385	3.60308	12.6883	4.17814
11.3301	3.62248	13.1016	4.17678	9.48517	3.61294	12.5918	4.17619	3.47075	3.58796	12.18	4.17425	7.72278	3.60416	12.8356	4.17706
11.7089	3.62355	13.244	4.1757	9.77752	3.61401	12.7262	4.17511	3.60102	3.58904	12.3245	4.17301	7.99769	3.60524	12.9755	4.17598
12.0324	3.62463	13.4171	4.17463	10.1301	3.61509	12.8666	4.17403	3.76905	3.59012	12.4709	4.17193	8.29948	3.60632	13.1182	4.1749
12.4639	3.62586	13.5343	4.17355	10.4726	3.61617	13.003	4.17296	3.94125	3.5912	12.6044	4.17085	8.61369	3.6074	13.2399	4.17382
12.8753	3.62694	13.6691	4.17247	10.7973	3.61724	13.1429	4.17188	4.11083	3.59228	12.7328	4.16977	8.93517	3.60848	13.4087	4.17258
13.3175	3.62801	13.8166	4.1714	11.139	3.61832	13.284	4.1708	4.28049	3.59336	12.8504	4.16869	9.21382	3.60956	13.5702	4.1715
13.6873	3.62909	13.9668	4.17032	11.4591	3.6194	13.4134	4.16972	4.46576	3.59444	13.0165	4.16746	9.5306	3.61064	13.7078	4.17027
14.0569	3.63017	14.0975	4.16924	11.8491	3.62047	13.5504	4.16865	4.67455	3.59568	13.1718	4.16638	9.87637	3.61173	13.875	4.16919
14.5207	3.6314	14.2241	4.16817	12.1964	3.62155	13.694	4.16757	4.88833	3.59675	13.3038	4.1653	10.224	3.61281	14.0064	4.16811
15.0491	3.63247	14.3798	4.16709	12.5142	3.62263	13.8386	4.1665	5.07923	3.59783	13.44	4.16422	10.5253	3.61389	14.1451	4.16703
15.4833	3.63371	14.533	4.16601	12.9029	3.6237	13.9803	4.16542	5.27233	3.59891	13.569	4.16314	10.8661	3.61497	14.295	4.16595
15.9765	3.63478	14.6614	4.16493	13.2668	3.62478	14.1436	4.16434	5.48639	3.59999	13.7046	4.1619	11.2171	3.61605	14.4503	4.16487
16.4011	3.63586	14.793	4.16386	13.6517	3.62586	14.2631	4.16327	5.71297	3.60107	13.8678	4.16067	11.58	3.61713	14.5828	4.16379
16.7885	3.63694	14.9563	4.16278	14.042	3.62693	14.4186	4.16219	5.93374	3.60216	14.0311	4.15959	11.8851	3.61821	14.7012	4.16271
17.2983	3.63817	15.1115	4.1617	14.3894	3.62801	14.5567	4.16111	6.14706	3.60324	14.1605	4.15851	12.2348	3.61929	14.8673	4.16163
17.781	3.6394	15.2162	4.16063	14.8168	3.62909	14.6944	4.15988	6.38462	3.60432	14.3122	4.15743	12.6343	3.62037	15.035	4.16055
18.3073	3.64063	15.3533	4.15955	15.1715	3.63016	14.8574	4.1588	6.61901	3.6054	14.4358	4.15635	12.9989	3.62145	15.1661	4.15947
18.8383	3.64171	15.5193	4.15832	15.5451	3.63124	15.0022	4.15773	6.86401	3.60648	14.5748	4.15527	13.3508	3.62253	15.308	4.15839
19.3433	3.64278	15.6833	4.15709	15.954	3.63232	15.1458	4.15665	7.06109	3.60756	14.7172	4.15419	13.7024	3.62376	15.4722	4.15715
19.8366	3.64386	15.8351	4.15601	16.4101	3.63339	15.261	4.15557	7.32072	3.60864	14.8606	4.15311	14.1579	3.62484	15.6161	4.15607
20.1929	3.64494	15.9987	4.15463	16.7909	3.63447	15.4268	4.1545	7.61719	3.60972	14.9675	4.15203	14.537	3.62593	15.7715	4.15499
20.7449	3.64601	16.1754	4.1534	17.1749	3.63555	15.5678	4.15342	7.84839	3.6108	15.134	4.15095	14.9136	3.62701	15.9176	4.15391
21.236	3.64709	16.3402	4.15217	17.6209	3.63662	15.7013	4.15235	8.0835	3.61187	15.2808	4.14987	15.3093	3.62809	16.0576	4.15283
21.6923	3.64817	16.5054	4.15109	18.0527	3.6377	15.846	4.15127	8.37381	3.61295	15.4137	4.14879	15.7278	3.62917	16.2186	4.15175
22.1014	3.64925	16.6392	4.15001	18.4216	3.63878	15.9965	4.15004	8.64822	3.61403	15.5337	4.14771	16.1121	3.63025	16.3754	4.15067
22.6301	3.65032	16.7799	4.14893	18.8079	3.63985	16.1517	4.14896	8.92238	3.61511	15.6999	4.14647	16.5632	3.63133	16.505	4.14959
23.1386	3.6514	16.9016	4.14786	19.2876	3.64093	16.3108	4.14788	9.16812	3.61619	15.8669	4.14539	16.9183	3.63241	16.6363	4.14851
23.6429	3.65247	17.0807	4.14678	19.6615	3.64216	16.4444	4.14681	9.49637	3.61727	15.9995	4.14431	17.3161	3.63349	16.8028	4.14743
24.0961	3.65355	17.2434	4.1457	20.1989	3.64324	16.5789	4.14573	9.79104	3.61836	16.1221	4.14323	17.7539	3.63457	16.9426	4.14635
24.6094	3.65463	17.3589	4.14463	20.6152	3.64431	16.7455	4.14465	10.0769	3.61944	16.2707	4.14215	18.2147	3.63565	17.0902	4.14527
25.1954	3.65571	17.4925	4.14355	21.028	3.64539	16.8853	4.14358	10.3582	3.62052	16.4182	4.14092	18.6146	3.63673	17.228	4.14419
25.6722	3.65678	17.655	4.14232	21.468	3.64647	17.0247	4.1425	10.6619	3.6216	16.5765	4.13984	19.0794	3.63781	17.374	4.14311
26.1213	3.65786	17.8147	4.14124	21.9817	3.64754	17.1679	4.14142	10.9557	3.62268	16.7305	4.13876	19.4991	3.63889	17.5388	4.14203
26.6339	3.65909	17.9721	4.14016	22.3881	3.64862	17.3161	4.14019	11.2989	3.62376	16.8742	4.13768	20.0019	3.64012	17.6801	4.14095
27.2018	3.66017	18.1061	4.13909	22.8351	3.6497	17.4699	4.13896	11.5794	3.62484	16.9816	4.1366	20.507	3.6412	17.8145	4.13987
27.776	3.66124	18.2435	4.13801	23.3335	3.65077	17.6468	4.13773	11.9309	3.62592	17.1503	4.13552	20.8756	3.64228	17.9811	4.13879
28.267	3.66232	18.3923	4.13694	23.7687	3.65185	17.8166	4.1365	12.2821	3.627	17.2894	4.13444	21.3426	3.64337	18.1202	4.13771
28.6776	3.6634	18.5535	4.13586	24.23	3.65293	17.9844	4.13543	12.6158	3.62807	17.4208	4.13336	21.7801	3.64445	18.2707	4.13662
29.238	3.66447	18.6593	4.13478	24.6763	3.654	18.1222	4.13435	12.921	3.62915	17.5685	4.13228	22.2646	3.64568	18.3998	4.13554
29.7653	3.66555	18.8284	4.1337	25.1197	3.65508	18.2691	4.13327	13.2441	3.63023	17.7208	4.1312	22.7812	3.64676	18.5675	4.13446
30.2833	3.66663	18.9911	4.13247	25.6392	3.65631	18.4151	4.1322	13.598	3.63131	17.8734	4.13012	23.2875	3.64784	18.7156	4.13323
30.6964	3.66771	19.1442	4.13124	26.18	3.65739	18.5706	4.13112	13.955	3.63239	18.0043	4.12904	23.7425	3.64892	18.8911	4.13215
31.2784	3.66894	19.3067	4.13016	26.586	3.65846	18.7093	4.13004	14.2326	3.63347	18.1402	4.12796	24.2106	3.65	19.0272	4.13107
31.8222	3.67001	19.4918	4.12878	27.06	3.65954	18.8519	4.12897	14.6288	3.63471	18.3012	4.12688	24.7128	3.65108	19.1712	4.12999
32.3389	3.67109	19.6461	4.12755	27.5266	3.66062	18.9609	4.12789	15.051	3.63579	18.4495	4.1258	25.1285	3.65216	19.338	4.12891
32.8555	3.67217	19.8229	4.12647	28.0332	3.66169	19.1297	4.12666	15.4513	3.63687	18.5702	4.12472	25.6183	3.65324	19.4842	4.12783
33.2843	3.67324	19.9917	4.12509	28.4722	3.66277	19.3097	4.12558	15.7645	3.63795	18.7169	4.12364	26.0904	3.65432	19.627	4.12675
33.8153	3.67432	20.1644	4.12401	28.9221	3.66385	19.4586	4.12451	16.1411	3.63903	18.8717	4.12256	26.5719	3.6554	19.7679	4.12567
34.3587	3.6754	20.3349	4.12263	29.4089	3.66492	19.5884	4.12343	16.5653	3.64011	19.0082	4.12148	27.0126	3.65648	19.931	4.12459
34.851	3.67647	20.5124	4.12155	29.8742	3.66615	19.7274	4.12235	16.9436	3.64119	19.1395	4.1204	27.5028	3.65756	20.0869	4.12351
35.2841	3.67755	20.6635	4.12047	30.4214	3.66723	19.9043	4.12112	17.3696	3.64227	19.2865	4.11932	27.9626	3.65864	20.2349	4.12242
35.8035	3.67863	20.7871	4.1194	30.8408	3.66831	20.0486	4.11989	17.6853	3.64335	19.4628	4.11824	28.4741	3.65972	20.3755	4.12134
36.3539	3.67971	20.9304	4.11832	31.3149	3.66939	20.2363	4.11866	18.1215	3.64443	19.5932	4.11716	28.899	3.6608	20.5306	4.12011
36.8424	3.68078	21.1107	4.11709	31.8267	3.67046	20.4115	4.11743	18.5315	3.64551	19.7406	4.11608	29.3385	3.66188	20.7128	4.11903
37.2798	3.68186	21.2809	4.11586	32.3201	3.67169	20.5764	4.1162	18.9217	3.64659	19.8876	4.115	29.825	3.66296	20.8406	4.11795
37.7945	3.68294	21.4344	4.11463	32.8844	3.67292	20.7462	4.11512	19.3556	3.64767	20.0434	4.11376	30.3516	3.66405	21.0147	4.11687
38.2869	3.68401	21.6221	4.1134	33.4046	3.674	20.8999	4.11405	19.7899	3.64875	20.1941	4.11268	30.7491	3.66513	21.1638	4.11579
38.7729	3.68509	21.7901	4.11232	33.8618	3.67508	21.0378	4.11297	20.1985	3.64983	20.3537	4.11161	31.2376	3.66621	21.3104	4.11471
39.2187	3.68617	21.9485	4.11124	34.331	3.67615	21.1822	4.11189	20.6249	3.65091	20.5062	4.11053	31.7539	3.66729	21.4748	4.11347
39.72	3.68724	22.088	4.11017	34.7765	3.67723	21.3425	4.11066	21.0307	3.65199	20.6287	4.10945	32.2572	3.66852	21.6498	4.11239
40.2638	3.68832	22.2183	4.10909	35.2608	3.67831	21.5138	4.10959	21.5099	3.65307	20.8062	4.10821	32.7874	3.6696	21.8081	4.11131
40.718	3.6894	22.3826	4.10801	35.6361	3.67938	21.6817	4.1082	21.9523	3.65415	20.9855	4.10698	33.2157	3.67068	21.9348	4.11023
41.1662	3.69048	22.5625	4.10678	36.12	3.68046	21.8645	4.10712	22.3191	3.65523	21.1476	4.1059	33.666	3.67176	22.1045	4.10915
41.6833	3.69155	22.7418	4.10555	36.5776	3.68154	22.0256	4.10605	22.7654	3.65631	21.3027	4.10482	34.1261	3.67284	22.2804	4.10807
42.183	3.69263	22.9218	4.10417	37.0834	3.68261	22.1597	4.10497	23.1964	3.65739	21.4416	4.10374	34.6571	3.67408	22.4165	4.10699
42.6945	3.69371	23.092	4.10309	37.5216	3.68369	22.3079	4.10389	23.7297	3.65847	21.5744	4.10266	35.1576	3.67516	22.5485	4.10591
43.1217	3.69478	23.2498	4.10201	37.8842	3.68477	22.4716	4.10282	24.119	3.65955	21.7388	4.10158	35.5895	3.67624	22.7268	4.10483
43.6642	3.69586	23.401	4.10093	38.4049	3.68584	22.6162	4.10174	24.5383	3.66063	21.8887	4.1005	36.0529	3.67732	22.885	4.10375
44.1979	3.69709	23.5399	4.09986	38.8637	3.68692	22.7735	4.10067	25.0469	3.66171	22.0293	4.09942	36.5048	3.6784	23.0242	4.10267
44.7662	3.69817	23.7017	4.09863	39.3088	3.688	22.9018	4.09959	25.5018	3.66279	22.1776	4.09834	36.9708	3.67948	23.1759	4.10159
45.2288	3.69924	23.8895	4.0974	39.7231	3.68907	23.069	4.09851	25.9588	3.66387	22.3383	4.09726	37.4212	3.68056	23.3537	4.10051
45.6186	3.70032	24.0558	4.09632	40.2128	3.69015	23.232	4.09743	26.4081	3.66495	22.4941	4.09618	37.9088	3.68164	23.5164	4.09943
46.2004	3.70155	24.2292	4.09524	40.671	3.69123	23.379	4.09636	26.9351	3.66603	22.6372	4.0951	38.3284	3.68272	23.6557	4.09835
46.7654	3.70278	24.3627	4.09417	41.1292	3.6923	23.5257	4.09528	27.4478	3.66726	22.7848	4.09402	38.8567	3.68396	23.8016	4.09727
47.3102	3.70386	24.5027	4.09309	41.5318	3.69338	23.6987	4.09405	27.9533	3.66834	22.9487	4.09294	39.3538	3.68504	23.9759	4.09619
47.8152	3.70494	24.6485	4.09201	42.0413	3.69446	23.8666	4.09297	28.4362	3.66942	23.0948	4.09186	39.7877	3.68612	24.1312	4.09511
48.3091	3.70601	24.8312	4.09094	42.5103	3.69553	24.0175	4.0919	28.8667	3.6705	23.2503	4.09078	40.2512	3.6872	24.2754	4.09403
48.7553	3.70709	24.9673	4.08986	42.9627	3.69661	24.1738	4.09082	29.3991	3.67158	23.3928	4.0897	40.7067	3.68828	24.4161	4.09295
49.3279	3.70817	25.1004	4.08878	43.3751	3.69769	24.3054	4.08974	29.8973	3.67266	23.5557	4.08862	41.1469	3.68936	24.5916	4.09187
49.8184	3.70924	25.2933	4.08755	43.7833	3.69876	24.4811	4.08867	30.3638	3.67374	23.7223	4.08754	41.6285	3.69044	24.764	4.09079
50.314	3.71032	25.4719	4.08632	44.286	3.69984	24.6408	4.08759	30.8255	3.67482	23.8639	4.08646	42.0798	3.69152	24.8928	4.08971
50.7647	3.7114	25.6489	4.08524	44.7234	3.70092	24.7918	4.08651	31.3054	3.6759	24.0056	4.08538	42.5039	3.6926	25.0563	4.08863
51.3451	3.71248	25.829	4.08417	45.174	3.70199	24.9468	4.08544	31.861	3.67698	24.1628	4.0843	43.0216	3.69368	25.2279	4.08755
51.8287	3.71355	25.9615	4.08309	45.632	3.70307	25.1097	4.08421	32.3069	3.67806	24.3295	4.08322	43.4311	3.69476	25.386	4.08646
52.328	3.71463	26.0937	4.08201	46.1183	3.70415	25.2776	4.08298	32.7203	3.67914	24.4639	4.08214	43.8836	3.69584	25.5416	4.08538
52.8217	3.71571	26.2668	4.08078	46.6026	3.70522	25.4633	4.0819	33.2631	3.68022	24.5968	4.08106	44.3813	3.69692	25.6827	4.0843
53.3779	3.71678	26.4616	4.07955	47.031	3.7063	25.63	4.08082	33.8142	3.6813	24.786	4.07998	44.8756	3.698	25.8765	4.08307
53.9479	3.71786	26.6315	4.07832	47.4598	3.70738	25.7837	4.07975	34.3607	3.68238	24.9591	4.0789	45.3371	3.69908	26.0535	4.08199
54.4203	3.71894	26.8094	4.07724	47.9823	3.70845	25.9341	4.07867	34.8206	3.68346	25.1087	4.07782	45.7779	3.70016	26.2175	4.08091
54.9146	3.72001	26.9843	4.07601	48.4486	3.70953	26.1184	4.07759	35.2522	3.68454	25.2472	4.07674	46.2366	3.70124	26.3772	4.07983
55.452	3.72124	27.1538	4.07478	48.9406	3.71061	26.2671	4.07652	35.8489	3.68562	25.4321	4.07566	46.7279	3.70232	26.5205	4.07875
56.0798	3.72232	27.3542	4.0737	49.3941	3.71168	26.4237	4.07544	36.34	3.6867	25.581	4.07458	47.1568	3.7034	26.6878	4.07767
56.624	3.7234	27.47	4.07263	49.8997	3.71276	26.5685	4.07436	36.8379	3.68778	25.7145	4.0735	47.6138	3.70448	26.8541	4.07659
57.164	3.72448	27.6281	4.07155	50.4218	3.71384	26.7386	4.07329	37.3952	3.68886	25.8732	4.07242	48.1026	3.70556	27.018	4.07551
57.6006	3.72555	27.8078	4.07032	50.8012	3.71491	26.9019	4.07221	37.8198	3.68994	26.0338	4.07134	48.6531	3.70664	27.1506	4.07443
58.2221	3.72663	27.9794	4.06909	51.3042	3.71599	27.0389	4.07113	38.3551	3.69102	26.1978	4.07026	49.0867	3.70772	27.3354	4.07335
58.7685	3.72771	28.1599	4.06801	51.8588	3.71707	27.1902	4.07006	38.8232	3.6921	26.3561	4.06918	49.5257	3.7088	27.4952	4.07227
59.3272	3.72878	28.3526	4.06694	52.3361	3.71814	27.3641	4.06883	39.3312	3.69318	26.5036	4.0681	50.079	3.70988	27.6419	4.07119
59.8205	3.72986	28.4732	4.06586	52.7961	3.71922	27.5344	4.06775	39.8864	3.69426	26.6743	4.06702	50.5635	3.71096	27.8102	4.0701
60.397	3.73094	28.6397	4.06478	53.3061	3.7203	27.7266	4.06667	40.3655	3.69534	26.8306	4.06594	51.0522	3.71204	27.9942	4.06902
60.9367	3.73201	28.8116	4.0637	53.8389	3.72137	27.8713	4.0656	40.867	3.69642	27.0118	4.06486	51.5082	3.71312	28.1573	4.06794
61.4541	3.73309	28.9898	4.06247	54.3297	3.72245	28.0216	4.06452	41.3569	3.6975	27.1436	4.06378	51.9842	3.71421	28.308	4.06686
61.9689	3.73417	29.179	4.0614	54.7972	3.72353	28.1994	4.06344	41.8377	3.69858	27.3158	4.0627	52.5579	3.71529	28.4421	4.06578
62.6031	3.73524	29.3141	4.06032	55.3269	3.7246	28.3521	4.06237	42.4095	3.69966	27.4764	4.06162	52.9791	3.71637	28.6367	4.0647
63.1875	3.73632	29.4586	4.05924	55.9231	3.72583	28.4949	4.06129	42.8792	3.70074	27.6286	4.06054	53.4776	3.71745	28.812	4.06362
63.7057	3.7374	29.644	4.05801	56.4979	3.72691	28.6548	4.06021	43.3676	3.70182	27.7703	4.05946	53.9838	3.71853	28.9455	4.06254
64.2064	3.73848	29.8327	4.05694	56.9853	3.72799	28.8391	4.05914	43.9036	3.7029	27.9669	4.05838	54.4821	3.71961	29.1206	4.06146
64.8085	3.73955	29.9955	4.0557	57.481	3.72906	28.9921	4.05806	44.3749	3.70398	28.1243	4.0573	54.9367	3.72069	29.2999	4.06023
65.4105	3.74063	30.1926	4.05463	58.0092	3.73014	29.1596	4.05698	44.8724	3.70506	28.2757	4.05622	55.4361	3.72177	29.4851	4.05915
65.9286	3.74171	30.3259	4.05355	58.5415	3.73122	29.3058	4.05591	45.4034	3.70614	28.4226	4.05514	55.9859	3.72285	29.6632	4.05807
66.405	3.74278	30.4707	4.05247	59.0639	3.73229	29.4762	4.05483	45.9296	3.70722	28.6017	4.05406	56.5531	3.72393	29.8211	4.05699
66.9924	3.74386	30.6622	4.05124	59.5744	3.73337	29.6563	4.05375	46.385	3.7083	28.7733	4.05298	57	3.72501	29.9573	4.05591
67.6016	3.74494	30.844	4.05017	60.1218	3.73445	29.8015	4.05268	46.8928	3.70938	28.931	4.0519	57.5273	3.72609	30.1476	4.05467
68.168	3.74601	31.033	4.04909	60.6478	3.73552	29.956	4.0516	47.3602	3.71046	29.0871	4.05082	58.0283	3.72717	30.3439	4.05344
68.6839	3.74709	31.1771	4.04801	61.1909	3.7366	30.1214	4.05037	47.8984	3.71154	29.2679	4.04974	58.6313	3.72825	30.5308	4.05236
69.2489	3.74832	31.3505	4.04694	61.6414	3.73768	30.3109	4.04914	48.3532	3.71262	29.4353	4.04866	59.0966	3.72933	30.7043	4.05128
69.8945	3.7494	31.4961	4.04586	62.221	3.73875	30.5053	4.04806	48.8765	3.7137	29.5933	4.04758	59.6572	3.73041	30.8682	4.0502
70.4711	3.75047	31.6985	4.04478	62.7854	3.73983	30.6982	4.04699	49.3999	3.71478	29.743	4.0465	60.1649	3.73149	31.0133	4.04912
70.95	3.75155	31.8316	4.0437	63.2754	3.74091	30.8685	4.04591	49.9075	3.71602	29.9216	4.04542	60.74	3.73257	31.1911	4.04803
71.4716	3.75263	31.9974	4.04263	63.8082	3.74198	31.0229	4.04483	50.5146	3.7171	30.0943	4.04434	61.2604	3.73365	31.3706	4.04695
72.084	3.75371	32.1857	4.04155	64.3509	3.74306	31.214	4.0436	50.9731	3.71818	30.2342	4.04326	61.7574	3.73473	31.524	4.04587
72.6881	3.75478	32.3494	4.04047	64.9234	3.74414	31.3813	4.04237	51.505	3.71926	30.3738	4.04218	62.2904	3.73581	31.6787	4.04479
73.23	3.75586	32.4823	4.0394	65.4411	3.74521	31.5737	4.04129	51.9613	3.72034	30.5757	4.04094	62.8589	3.73689	31.8756	4.04356
73.7003	3.75694	32.6593	4.03832	65.9057	3.74629	31.7445	4.04022	52.5525	3.72142	30.7746	4.03986	63.4085	3.73797	32.0744	4.04248
74.3042	3.75801	32.835	4.03709	66.4825	3.74737	31.8832	4.03914	53.0057	3.7225	30.9381	4.03878	63.9284	3.73905	32.2544	4.0414
74.9004	3.75909	33.0328	4.03601	67.0389	3.74844	32.0628	4.03806	53.4712	3.72358	31.0819	4.0377	64.4906	3.74013	32.4162	4.04032
75.424	3.76017	33.2185	4.03478	67.5256	3.74952	32.2487	4.03683	54.0007	3.72466	31.2634	4.03662	65.0752	3.74121	32.5632	4.03924
75.8726	3.76124	33.4112	4.03355	67.9278	3.7506	32.4133	4.0356	54.6144	3.72574	31.4484	4.03554	65.6085	3.74229	32.7445	4.03816
76.4209	3.76232	33.5981	4.03247	68.5747	3.75167	32.6262	4.03453	55.0832	3.72682	31.593	4.03446	66.1535	3.74337	32.933	4.03708
77.0159	3.7634	33.738	4.0314	69.1453	3.75275	32.7982	4.03345	55.5929	3.7279	31.7653	4.03338	66.6197	3.74445	33.0749	4.036
77.6026	3.76448	33.886	4.03032	69.6429	3.75383	32.9626	4.03237	56.1026	3.72898	31.9242	4.0323	67.2771	3.74553	33.2321	4.03492
78.0626	3.76555	34.0943	4.02909	70.1464	3.7549	33.1093	4.0313	56.6495	3.73006	32.0976	4.03107	67.7646	3.74662	33.4249	4.03368
78.5936	3.76663	34.2725	4.02786	70.7288	3.75598	33.281	4.03022	57.1763	3.73114	32.2954	4.02983	68.3401	3.7477	33.6321	4.0326
79.1132	3.76771	34.4891	4.02678	71.284	3.75706	33.4369	4.02914	57.6805	3.73222	32.4962	4.0286	68.9115	3.74878	33.8096	4.03152
79.5863	3.76878	34.6681	4.0257	71.7499	3.75813	33.6282	4.02807	58.2442	3.7333	32.6745	4.02737	69.497	3.74986	33.9661	4.03044
80.0262	3.76986	34.8182	4.02463	72.2723	3.75921	33.7875	4.02699	58.9357	3.73453	32.8782	4.02629	70.0134	3.75094	34.1051	4.02936
80.5534	3.77094	34.9678	4.02355	72.8087	3.76029	33.9693	4.02591	59.4464	3.73561	33.0515	4.02521	70.5691	3.75202	34.3065	4.02828
81.1293	3.77217	35.1554	4.02247	73.3573	3.76136	34.1662	4.02484	59.936	3.73669	33.1989	4.02413	71.1176	3.7531	34.4827	4.0272
81.7135	3.77324	35.336	4.02124	73.8535	3.76244	34.3065	4.02376	60.484	3.73777	33.3687	4.02305	71.674	3.75418	34.6523	4.02612
82.206	3.77432	35.5281	4.02017	74.3537	3.76352	34.4565	4.02268	60.9979	3.73885	33.5496	4.02197	72.183	3.75526	34.8055	4.02504
82.5359	3.7754	35.6933	4.01909	74.8746	3.76459	34.6296	4.02161	61.5624	3.73993	33.7172	4.02089	72.8861	3.75634	34.9718	4.02396
83.1362	3.77648	35.839	4.01801	75.3762	3.76567	34.8295	4.02053	62.0344	3.74101	33.9009	4.01981	73.3497	3.75742	35.1698	4.02288
83.6252	3.77755	36.0235	4.01678	75.9631	3.76675	34.995	4.01945	62.5489	3.74209	34.057	4.01873	73.9251	3.7585	35.3395	4.0218
84.059	3.77863	36.229	4.0157	76.4252	3.76782	35.1586	4.01838	63.0926	3.74317	34.2404	4.01765	74.4396	3.75958	35.5197	4.02072
84.4622	3.7797	36.4153	4.01463	76.8785	3.7689	35.3075	4.0173	63.6917	3.74425	34.4136	4.01657	74.9542	3.76066	35.6925	4.01964
85.0237	3.78078	36.5671	4.01355	77.435	3.76998	35.5242	4.01622	64.1561	3.74533	34.586	4.01549	75.4832	3.76174	35.8802	4.01856
85.4689	3.78186	36.716	4.01247	77.9594	3.77105	35.6724	4.01515	64.7088	3.74641	34.7429	4.01441	76.0323	3.76282	36.0485	4.01748
85.9052	3.78294	36.9227	4.0114	78.404	3.77213	35.8582	4.01407	65.2798	3.74749	34.931	4.01333	76.5334	3.7639	36.2043	4.0164
86.3104	3.78401	37.0909	4.01032	79.0045	3.77321	36.0464	4.01284	65.827	3.74857	35.0958	4.01225	77.0533	3.76498	36.4053	4.01516
86.8026	3.78524	37.2577	4.00924	79.4597	3.77428	36.2298	4.01176	66.3567	3.74965	35.2904	4.01117	77.6617	3.76606	36.5957	4.01408
87.3073	3.78632	37.4121	4.00817	80.0308	3.77536	36.3945	4.01069	66.8517	3.75073	35.4085	4.01009	78.1756	3.76714	36.7869	4.013
87.7778	3.7874	37.6188	4.00709	80.4691	3.77644	36.5723	4.00961	67.4347	3.75181	35.6236	4.00901	78.7129	3.76822	36.9491	4.01192
88.1829	3.78848	37.7859	4.00601	80.9594	3.77751	36.7316	4.00853	68.0202	3.75289	35.8063	4.00793	79.2614	3.7693	37.1046	4.01084
88.5425	3.78955	37.9543	4.00493	81.4156	3.77859	36.927	4.0073	68.5103	3.75397	35.9713	4.00685	79.7659	3.77038	37.292	4.00976
89.0011	3.79063	38.1116	4.00386	81.9036	3.77967	37.1421	4.00623	69.0616	3.75505	36.1258	4.00577	80.2684	3.77146	37.4767	4.00868
89.4457	3.7917	38.3018	4.00278	82.331	3.78074	37.3094	4.00515	69.5935	3.75613	36.3011	4.00469	80.7605	3.77254	37.6487	4.0076
89.8473	3.79278	38.471	4.0017	82.8218	3.78182	37.4767	4.00407	70.1692	3.75721	36.4895	4.00361	81.2898	3.77363	37.8121	4.00652
90.2411	3.79386	38.6409	4.00063	83.3141	3.7829	37.6259	4.003	70.6215	3.75829	36.6777	4.00253	81.78	3.77471	38.007	4.00528
90.6708	3.79494	38.7812	3.99955	83.7104	3.78397	37.8243	4.00192	71.1488	3.75937	36.8269	4.00145	82.3458	3.77578	38.2108	4.00405
91.0788	3.79601	38.9936	3.99832	84.1431	3.78505	38.0086	4.00084	71.7018	3.76045	37.0299	4.00037	82.7621	3.77687	38.4044	4.00297
91.4389	3.79709	39.1959	3.99724	84.6663	3.78613	38.1701	3.99977	72.2413	3.76153	37.2183	3.99929	83.2762	3.77795	38.6249	4.00189
91.7942	3.79817	39.3739	3.99617	85.0987	3.7872	38.3175	3.99869	72.6526	3.76261	37.3754	3.99821	83.8014	3.77903	38.7711	4.00081
92.1988	3.79924	39.5487	3.99509	85.5071	3.78828	38.5343	3.99761	73.253	3.76369	37.5433	3.99713	84.2691	3.78011	38.9262	3.99973
92.6094	3.80032	39.7021	3.99401	85.9133	3.78936	38.7111	3.99654	73.8412	3.76477	37.75	3.99589	84.7462	3.78119	39.1494	3.99865
92.9771	3.8014	39.9081	3.99278	86.347	3.79043	38.8692	3.99546	74.3957	3.76585	37.9515	3.99481	85.1938	3.78227	39.3298	3.99757
93.3209	3.80247	40.0925	3.9917	86.8189	3.79151	39.0335	3.99438	74.8303	3.76693	38.1268	3.99373	85.672	3.78335	39.469	3.99649
93.7215	3.80355	40.2821	3.99063	87.2219	3.79259	39.2326	3.99315	75.3362	3.76801	38.2771	3.99265	86.1731	3.78443	39.6559	3.99541
94.1149	3.80478	40.4495	3.98955	87.626	3.79366	39.416	3.99208	75.8056	3.76909	38.4626	3.99157	86.6303	3.78551	39.8318	3.99433
94.518	3.80586	40.6109	3.98847	88.0406	3.79474	39.5939	3.991	76.4055	3.77017	38.6443	3.99034	87.0771	3.78659	40.0273	3.99325
94.8925	3.80694	40.8083	3.98724	88.4739	3.79582	39.7651	3.98992	76.8807	3.77125	38.853	3.98926	87.547	3.78767	40.2095	3.99217
95.1768	3.80801	40.9907	3.98617	88.8997	3.79689	39.9485	3.98885	77.3251	3.77233	39.0265	3.98818	88.0299	3.78875	40.373	3.99109
95.5542	3.80909	41.2007	3.98509	89.2785	3.79797	40.1393	3.98761	77.8674	3.77341	39.2182	3.9871	88.4494	3.78983	40.5683	3.98985
95.9441	3.81017	41.356	3.98401	89.661	3.79905	40.3443	3.98638	78.4243	3.77449	39.3726	3.98602	88.8667	3.79091	40.779	3.98877
96.2806	3.81124	41.4934	3.98293	90.0997	3.80012	40.5369	3.98531	78.8401	3.77557	39.5789	3.98478	89.3321	3.79199	40.9359	3.98769
96.5507	3.81232	41.7026	3.9817	90.4181	3.8012	40.7256	3.98423	79.3	3.77665	39.7922	3.9837	89.7482	3.79307	41.1191	3.98661
96.9795	3.81355	41.923	3.98063	90.8529	3.80228	40.9054	3.98316	79.8325	3.77773	39.9734	3.98262	90.1852	3.79415	41.2804	3.98553
97.3402	3.81463	42.1061	3.97955	91.2592	3.80335	41.0651	3.98208	80.3404	3.77881	40.1336	3.98154	90.5659	3.79523	41.475	3.98445
97.6751	3.8157	42.2395	3.97847	91.6261	3.80443	41.2567	3.981	80.7963	3.77989	40.296	3.98046	90.9931	3.79631	41.6732	3.98337
97.9969	3.81678	42.4267	3.9774	91.9476	3.80551	41.4302	3.97993	81.2065	3.78097	40.5063	3.97938	91.4738	3.79739	41.8429	3.98229
98.2914	3.81786	42.6296	3.97632	92.2954	3.80658	41.6185	3.97885	81.7181	3.78205	40.6731	3.9783	91.838	3.79847	42.0327	3.98121
98.6525	3.81894	42.8174	3.97509	92.7108	3.80766	41.7803	3.97777	82.2278	3.78329	40.8585	3.97722	92.2359	3.79955	42.2189	3.98013
98.9857	3.82001	43.0058	3.97401	93.0733	3.80874	41.9737	3.97669	82.7633	3.78437	41.0272	3.97614	92.6372	3.80063	42.4145	3.97905
99.297	3.82109	43.1659	3.97294	93.3683	3.80981	42.1631	3.97562	83.1986	3.78545	41.2228	3.97506	93.0362	3.80171	42.5663	3.97797
99.5692	3.82217	43.316	3.97186	93.7714	3.81089	42.3258	3.97454	83.6412	3.78653	41.3924	3.97398	93.4082	3.80279	42.7414	3.97689
99.9097	3.82324	43.5443	3.97063	94.1553	3.81197	42.4956	3.97347	84.0786	3.78761	41.5879	3.9729	93.7984	3.80388	42.9474	3.97565
100.255	3.82432	43.7355	3.96955	94.5283	3.81304	42.6787	3.97239	84.5648	3.78869	41.7504	3.97182	94.2062	3.80496	43.1569	3.97457
100.527	3.8254	43.9581	3.96847	94.8718	3.81412	42.8416	3.97131	84.9457	3.78977	41.9581	3.97074	94.6355	3.80619	43.3434	3.97349
100.785	3.82647	44.1064	3.9674	95.2138	3.8152	43.0119	3.97024	85.3638	3.79085	42.1452	3.96966	95.0887	3.80727	43.5148	3.97241
101.097	3.82755	44.243	3.96632	95.5575	3.81627	43.1933	3.96916	85.7712	3.79193	42.3041	3.96858	95.395	3.80835	43.6904	3.97133
101.398	3.82863	44.4682	3.96524	95.9359	3.81735	43.4043	3.96808	86.2853	3.79301	42.4907	3.9675	95.7778	3.80943	43.8796	3.97025
101.722	3.82971	44.6695	3.96386	96.2359	3.81843	43.5757	3.967	86.6678	3.79409	42.6815	3.96627	96.0991	3.81051	44.0664	3.96917
101.931	3.83078	44.8728	3.96263	96.5703	3.8195	43.7458	3.96593	87.1207	3.79517	42.8778	3.96519	96.5329	3.81159	44.2292	3.96809
102.302	3.83186	45.0495	3.9614	96.88	3.82058	43.9295	3.96485	87.5456	3.79625	43.0851	3.96411	96.8743	3.81267	44.4075	3.96701
102.59	3.83294	45.0574	3.96247	97.2556	3.82166	44.112	3.96362	87.9638	3.79733	43.2627	3.96303	97.2103	3.81375	44.6066	3.96593
102.864	3.83401	45.0815	3.9614	97.5572	3.82273	44.3187	3.96254	88.3469	3.79841	43.4329	3.96195	97.5769	3.81483	44.7945	3.96485
103.132	3.83509	45.2762	3.96017	97.8773	3.82381	44.4984	3.96147	88.7341	3.79949	43.6385	3.96071	97.9577	3.81591	44.9704	3.96377
103.439	3.83617	45.4876	3.95893	98.1949	3.82489	44.6498	3.96039	89.1208	3.80057	43.8507	3.95963	98.3057	3.81699	45.1541	3.96269
103.726	3.83724	45.6995	3.95786	98.522	3.82596	44.825	3.95931	89.5759	3.80165	44.0429	3.95855	98.6244	3.81807	45.3595	3.96161
103.997	3.83832	45.8918	3.95678	98.8393	3.82704	45.0553	3.95808	89.9314	3.80273	44.2153	3.95747	98.9643	3.81915	45.5474	3.96053
104.242	3.8394	46.0546	3.95571	99.1364	3.82812	45.2361	3.95685	90.325	3.80381	44.4034	3.95639	99.3185	3.82023	45.6981	3.95945
104.516	3.84063	46.219	3.95463	99.414	3.82919	45.4627	3.95562	90.7212	3.80489	44.583	3.95531	99.6353	3.82131	45.8912	3.95837
104.82	3.84171	46.4235	3.95355	99.7476	3.83042	45.666	3.95455	91.1538	3.80597	44.775	3.95423	99.9874	3.8224	46.071	3.95729
105.1	3.84278	46.6202	3.95247	100.117	3.8315	45.8488	3.95347	91.4656	3.80705	44.9579	3.95315	100.282	3.82348	46.2784	3.95621
105.353	3.84386	46.7685	3.9514	100.441	3.83258	46.0227	3.95239	91.8259	3.80813	45.1303	3.95207	100.654	3.82456	46.4468	3.95512
105.592	3.84494	46.9495	3.95032	100.734	3.83365	46.1774	3.95132	92.2384	3.80921	45.3498	3.95099	100.941	3.82564	46.6272	3.95404
105.877	3.84601	47.1593	3.94909	101.014	3.83473	46.3979	3.95024	92.6048	3.81029	45.526	3.94991	101.292	3.82672	46.8162	3.95296
106.155	3.84709	47.3624	3.94786	101.345	3.83581	46.5653	3.94916	92.9767	3.81137	45.7173	3.94883	101.613	3.8278	47.0318	3.95188
106.411	3.84817	47.559	3.94678	101.627	3.83688	46.7638	3.94809	93.3167	3.81245	45.8896	3.94775	101.958	3.82903	47.2031	3.9508
106.645	3.84924	47.771	3.9457	101.858	3.83796	46.931	3.94701	93.6967	3.81353	46.0976	3.94667	102.279	3.83011	47.3737	3.94972
106.893	3.85032	47.9245	3.94463	102.149	3.83904	47.1237	3.94593	94.1045	3.81461	46.2888	3.94559	102.608	3.83119	47.5698	3.94849
107.185	3.8514	48.091	3.94355	102.459	3.84011	47.3103	3.94486	94.3913	3.81569	46.477	3.94451	102.892	3.83227	47.7797	3.94741
107.442	3.85247	48.3035	3.94232	102.755	3.84119	47.5085	3.94378	94.7244	3.81677	46.6453	3.94343	103.193	3.83335	47.9869	3.94633
107.682	3.85355	48.5012	3.94109	103.035	3.84227	47.6549	3.9427	95.0676	3.81785	46.8541	3.94235	103.509	3.83443	48.1613	3.94525
107.912	3.85463	48.7229	3.93986	103.293	3.84334	47.8641	3.94147	95.4614	3.81893	47.0516	3.94127	103.803	3.83551	48.3368	3.94417
108.203	3.8557	48.9312	3.93878	103.617	3.84442	48.0764	3.9404	95.7523	3.82001	47.2311	3.94019	104.069	3.83659	48.5507	3.94309
108.435	3.85678	49.1276	3.9377	103.868	3.8455	48.2683	3.93932	96.0797	3.82109	47.4148	3.93911	104.373	3.83767	48.7368	3.94201
108.661	3.85786	49.297	3.93663	104.173	3.84657	48.4425	3.93824	96.4269	3.82217	47.6215	3.93788	104.689	3.83875	48.9042	3.94093
108.92	3.85894	49.4747	3.93555	104.446	3.84765	48.6019	3.93717	96.7707	3.82325	47.8224	3.9368	104.941	3.83983	49.0954	3.93985
109.155	3.86001	49.6475	3.93432	104.714	3.84873	48.818	3.93609	97.1234	3.82433	48.0234	3.93572	105.198	3.84091	49.3035	3.93877
109.405	3.86109	49.8751	3.93324	104.991	3.8498	49.0049	3.93501	97.4257	3.82541	48.1986	3.93464	105.528	3.842	49.4967	3.93769
109.618	3.86217	50.0724	3.93217	105.241	3.85088	49.1897	3.93394	97.7571	3.82649	48.3833	3.93356	105.806	3.84308	49.6541	3.9366
109.883	3.8634	50.2571	3.93109	105.533	3.85196	49.3522	3.93286	98.1026	3.82757	48.6102	3.93248	106.104	3.84416	49.8464	3.93552
110.164	3.86447	50.4204	3.93001	105.825	3.85303	49.5534	3.93178	98.3904	3.82865	48.7876	3.9314	106.383	3.84524	50.0406	3.93444
110.406	3.86586	50.635	3.92894	106.057	3.85411	49.7409	3.93071	98.7079	3.82973	48.9691	3.93032	106.663	3.84632	50.2467	3.93336
110.667	3.86694	50.8372	3.92786	106.313	3.85519	49.9262	3.92963	99.017	3.83081	49.1617	3.92924	106.938	3.8474	50.4155	3.93228
110.925	3.86801	50.9881	3.92678	106.576	3.85626	50.1092	3.92855	99.3848	3.83189	49.3666	3.92816	107.171	3.84848	50.5865	3.9312
111.174	3.86909	51.175	3.9257	106.861	3.85734	50.3229	3.92732	99.6485	3.83297	49.5474	3.92708	107.464	3.84956	50.8137	3.92997
111.387	3.87017	51.3834	3.92447	107.095	3.85842	50.5381	3.92625	99.9467	3.83405	49.7487	3.926	107.739	3.85064	50.9849	3.92889
111.632	3.87124	51.5766	3.9234	107.331	3.85949	50.724	3.92517	100.261	3.83513	49.9279	3.92492	108.004	3.85172	51.2232	3.92781
111.874	3.87247	51.7784	3.92232	107.595	3.86057	50.9005	3.92409	100.578	3.83621	50.1408	3.92384	108.279	3.8528	51.3983	3.92673
112.118	3.87355	51.9722	3.92124	107.857	3.8618	51.0794	3.92302	100.846	3.83729	50.3289	3.92276	108.538	3.85388	51.5711	3.92565
112.293	3.87463	52.1372	3.92017	108.136	3.86288	51.2784	3.92178	101.159	3.83837	50.5157	3.92168	108.795	3.85496	51.7751	3.92457
112.546	3.87571	52.3419	3.91894	108.353	3.86395	51.4753	3.92071	101.433	3.83945	50.7043	3.9206	109.09	3.8562	51.9772	3.92349
112.783	3.87694	52.552	3.91786	108.622	3.86503	51.6907	3.91963	101.766	3.84053	50.9212	3.91937	109.373	3.85728	52.1769	3.9224
113.041	3.87801	52.7492	3.91678	108.857	3.86611	51.8552	3.91856	102.041	3.84161	51.1632	3.91829	109.619	3.85836	52.3477	3.92132
113.279	3.87909	52.903	3.91571	109.105	3.86718	52.0451	3.91748	102.305	3.84269	51.3586	3.91721	109.844	3.85944	52.5575	3.92025
113.493	3.88017	53.0965	3.91463	109.349	3.86826	52.2574	3.91625	102.618	3.84377	51.5447	3.91613	110.114	3.86052	52.7537	3.91916
113.7	3.88124	53.3128	3.91355	109.567	3.86934	52.4706	3.91517	102.93	3.84485	51.7119	3.91505	110.384	3.8616	52.9348	3.91808
113.927	3.88232	53.5132	3.91247	109.806	3.87041	52.6786	3.9141	103.176	3.84593	51.944	3.91397	110.598	3.86268	53.1222	3.917
114.15	3.8834	53.6698	3.9114	110.085	3.87164	52.8445	3.91302	103.447	3.84701	52.1391	3.91289	110.877	3.86376	53.319	3.91592
114.373	3.88447	53.8584	3.91032	110.358	3.87272	53.025	3.91194	103.736	3.84809	52.327	3.91181	111.109	3.86484	53.5204	3.91484
114.569	3.88555	54.0753	3.90924	110.57	3.8738	53.2266	3.91086	104.028	3.84917	52.5129	3.91073	111.409	3.86607	53.7212	3.91376
114.791	3.88663	54.2801	3.90817	110.8	3.87487	53.431	3.90979	104.304	3.85025	52.6961	3.90965	111.659	3.86731	53.8923	3.91268
115.024	3.88771	54.4561	3.90709	111.021	3.87595	53.6179	3.90871	104.538	3.85133	52.9366	3.90857	111.95	3.86839	54.1117	3.9116
115.219	3.88878	54.616	3.90601	111.294	3.87703	53.7903	3.90764	104.837	3.85241	53.1223	3.90749	112.155	3.86947	54.3084	3.91052
115.412	3.88986	54.8466	3.90478	111.503	3.8781	54.0205	3.90656	105.132	3.85349	53.3104	3.90641	112.396	3.87055	54.4822	3.90944
115.668	3.89094	55.0642	3.90355	111.712	3.87918	54.1869	3.90548	105.361	3.85457	53.5431	3.90533	112.668	3.87163	54.6782	3.90836
115.902	3.89201	55.2873	3.90247	111.963	3.88026	54.3806	3.90441	105.634	3.85565	53.7267	3.90425	112.912	3.87271	54.8817	3.90728
116.103	3.89309	55.4777	3.9014	112.203	3.88133	54.5582	3.90333	105.876	3.85673	53.9435	3.90317	113.118	3.87379	55.0777	3.9062
116.298	3.89417	55.6441	3.90032	112.422	3.88241	54.8065	3.9021	106.17	3.85796	54.1145	3.90209	113.347	3.87487	55.2652	3.90512
116.52	3.89524	55.8393	3.89924	112.647	3.88349	55.023	3.90102	106.473	3.85904	54.3538	3.90101	113.616	3.87595	55.4546	3.90404
116.753	3.89632	56.0354	3.89801	112.867	3.88456	55.2125	3.89994	106.751	3.86012	54.5604	3.89993	113.873	3.87718	55.6787	3.90296
116.941	3.8974	56.0356	3.89909	113.108	3.88564	55.412	3.89887	106.991	3.8612	54.7698	3.89885	114.131	3.87826	55.8811	3.90188
117.125	3.89847	56.0628	3.89801	113.308	3.88672	55.5901	3.89779	107.258	3.86228	54.953	3.89777	114.336	3.87934	56.0677	3.9008
117.347	3.89971	56.2753	3.89694	113.525	3.88779	55.8036	3.89671	107.565	3.86352	55.1685	3.89669	114.575	3.88043	56.2593	3.89972
117.6	3.90078	56.4988	3.89586	113.761	3.88887	56.0003	3.89564	107.838	3.8646	55.3781	3.89561	114.786	3.88151	56.4752	3.89864
117.814	3.90186	56.6694	3.89478	113.98	3.88995	56.21	3.89456	108.094	3.86568	55.558	3.89453	115.036	3.88259	56.6626	3.89756
118.015	3.90294	56.8488	3.89371	114.216	3.89102	56.391	3.89348	108.308	3.86675	55.7561	3.89345	115.251	3.88367	56.8489	3.89648
118.198	3.90401	57.0531	3.89263	114.424	3.8921	56.5732	3.89241	108.575	3.86783	55.9982	3.89237	115.485	3.88475	57.0332	3.8954
118.404	3.90509	57.2804	3.89155	114.654	3.89333	56.8127	3.89133	108.866	3.86891	56.2111	3.89129	115.687	3.88583	57.2707	3.89432
118.626	3.90617	57.4577	3.89047	114.889	3.89441	56.9851	3.89025	109.096	3.86999	56.4126	3.89021	115.954	3.88691	57.4835	3.89324
118.83	3.90724	57.65	3.8894	115.121	3.89548	57.1889	3.88918	109.33	3.87107	56.6051	3.88913	116.161	3.88799	57.6669	3.89215
119.018	3.90832	57.8643	3.88817	115.33	3.89656	57.397	3.8881	109.594	3.87215	56.8391	3.88789	116.392	3.88907	57.8529	3.89107
119.222	3.9094	58.0955	3.88709	115.536	3.89764	57.6137	3.88702	109.837	3.87324	57.0692	3.88681	116.617	3.89015	58.0839	3.88999
119.45	3.91047	58.308	3.88601	115.755	3.89871	57.8011	3.88595	110.075	3.87432	57.2811	3.88573	116.851	3.89138	58.2817	3.88891
119.65	3.91155	58.4929	3.88494	115.963	3.89979	57.9762	3.88487	110.324	3.8754	57.4982	3.88465	117.097	3.89246	58.4903	3.88783
119.824	3.91263	58.6692	3.88386	116.149	3.90087	58.2052	3.88379	110.545	3.87648	57.686	3.88357	117.312	3.89354	58.6785	3.88675
120.043	3.91371	58.9045	3.88278	116.333	3.90194	58.4234	3.88272	110.808	3.87756	57.8761	3.88249	117.518	3.89463	58.8914	3.88567
120.267	3.91478	59.1077	3.88171	116.569	3.90302	58.6073	3.88164	111.048	3.87864	58.1602	3.88141	117.765	3.89571	59.1124	3.88459
120.431	3.91586	59.3019	3.88063	116.794	3.9041	58.7999	3.88056	111.265	3.87972	58.3653	3.88033	117.969	3.89678	59.3088	3.88351
120.633	3.91694	59.4945	3.87955	116.994	3.90517	59.0228	3.87949	111.511	3.8808	58.5449	3.87925	118.194	3.89787	59.5133	3.88243
120.852	3.91801	59.681	3.87847	117.204	3.90625	59.2437	3.87841	111.763	3.88188	58.782	3.87802	118.4	3.89895	59.7281	3.88135
121.041	3.91909	59.9321	3.8774	117.407	3.90733	59.4366	3.87733	111.987	3.88295	59.0176	3.87694	118.605	3.90003	59.9521	3.88027
121.239	3.92017	60.1114	3.87632	117.62	3.9084	59.6146	3.87626	112.24	3.88403	59.2583	3.87586	118.852	3.90111	60.1315	3.87919
121.424	3.92124	60.3045	3.87524	117.827	3.90948	59.8479	3.87518	112.457	3.88511	59.4729	3.87478	119.031	3.90219	60.3314	3.87811
121.641	3.92232	60.5185	3.87417	118.035	3.91056	60.0637	3.8741	112.736	3.88635	59.6537	3.8737	119.25	3.90327	60.5608	3.87688
121.853	3.9234	60.7548	3.87294	118.253	3.91163	60.2567	3.87303	112.978	3.88743	59.92	3.87246	119.486	3.90435	60.7945	3.8758
122.035	3.92447	60.991	3.87186	118.487	3.91271	60.4495	3.87195	113.221	3.88851	60.1559	3.87123	119.721	3.90543	61.0196	3.87472
122.205	3.92555	61.1904	3.87078	118.669	3.91379	60.681	3.87087	113.44	3.88959	60.3912	3.86999	119.903	3.90651	61.2035	3.87364
122.416	3.92678	61.3681	3.86971	118.882	3.91486	60.9052	3.8698	113.665	3.89067	60.6649	3.86891	120.115	3.90759	61.4005	3.87255
122.649	3.92801	61.5874	3.86863	119.062	3.91594	61.1142	3.86872	113.919	3.8919	60.9031	3.86783	120.336	3.90867	61.6451	3.87147
122.862	3.92909	61.8312	3.86755	119.306	3.91702	61.3163	3.86764	114.16	3.89314	61.113	3.86675	120.539	3.90975	61.8703	3.87039
123.087	3.93032	62.0226	3.86647	119.483	3.91809	61.5116	3.86657	114.439	3.89422	61.3269	3.86568	120.741	3.91083	62.0673	3.86931
123.305	3.9314	62.2297	3.8654	119.673	3.91917	61.7622	3.86549	114.64	3.8953	61.5661	3.86444	120.958	3.91191	62.2736	3.86823
123.467	3.93247	62.4432	3.86417	119.887	3.92025	61.9511	3.86441	114.853	3.89638	61.8326	3.86336	121.167	3.91299	62.5115	3.86715
123.681	3.93355	62.6795	3.86309	120.09	3.92132	62.157	3.86334	115.077	3.89746	62.066	3.86228	121.387	3.91407	62.7189	3.86607
123.882	3.93463	62.9435	3.86171	120.284	3.9224	62.3956	3.86226	115.32	3.89869	62.2691	3.8612	121.598	3.91515	62.9235	3.86499
124.074	3.93571	63.183	3.86047	120.487	3.92348	62.6167	3.86103	115.593	3.89993	62.5137	3.86012	121.776	3.91623	63.1491	3.86391
124.269	3.93678	63.4307	3.8594	120.678	3.92455	62.8666	3.85995	115.83	3.90116	62.7698	3.85904	121.994	3.91731	63.3889	3.86283
124.454	3.93786	63.687	3.85817	120.912	3.92563	63.0898	3.85888	116.107	3.90224	62.9757	3.85796	122.216	3.91839	63.6096	3.86175
124.652	3.93893	63.9034	3.85694	121.103	3.92671	63.2756	3.8578	116.311	3.90332	63.2191	3.85688	122.416	3.91947	63.8141	3.86067
124.857	3.94001	64.1661	3.85555	121.264	3.92778	63.5179	3.85672	116.525	3.9044	63.434	3.8558	122.595	3.92055	64.0304	3.85959
125.036	3.94109	64.4322	3.85447	121.497	3.92886	63.7442	3.85565	116.758	3.90563	63.7026	3.85472	122.821	3.92163	64.2693	3.85836
125.216	3.94217	64.6723	3.8534	121.692	3.92994	63.9673	3.85457	116.992	3.90671	63.9286	3.85364	123.039	3.92271	64.5343	3.85728
125.433	3.94324	64.8806	3.85232	121.915	3.93101	64.1577	3.85349	117.225	3.90779	64.1618	3.85256	123.225	3.92379	64.7684	3.8562
125.635	3.94447	65.091	3.85124	122.075	3.93209	64.4177	3.85226	117.428	3.90887	64.3806	3.85148	123.434	3.92488	64.9596	3.85511
125.842	3.9457	65.355	3.85001	122.295	3.93317	64.675	3.85119	117.623	3.90995	64.6349	3.8504	123.652	3.92596	65.1987	3.85403
126.063	3.94678	65.6101	3.84894	122.507	3.93455	64.909	3.85011	117.842	3.91103	64.8918	3.84932	123.859	3.92704	65.4189	3.85295
126.255	3.94786	65.8587	3.84786	122.747	3.93578	65.1172	3.84903	118.071	3.91211	65.1068	3.84824	124.054	3.92812	65.6574	3.85187
126.412	3.94894	66.0615	3.84678	122.951	3.93686	65.3385	3.84796	118.286	3.91319	65.3395	3.84716	124.236	3.9292	65.8834	3.85079
126.623	3.95001	66.2688	3.84571	123.182	3.93794	65.5995	3.84688	118.502	3.91427	65.5914	3.84608	124.447	3.93028	66.1194	3.84971
126.837	3.95109	66.5051	3.84447	123.35	3.93901	65.7977	3.8458	118.695	3.91535	65.8604	3.845	124.659	3.93151	66.3459	3.84863
127.02	3.95217	66.7717	3.8434	123.549	3.94009	66.0429	3.84473	118.939	3.91643	66.1012	3.84392	124.902	3.93259	66.5952	3.84755
127.2	3.95324	67.0329	3.84232	123.768	3.94116	66.2562	3.84365	119.143	3.91751	66.3476	3.84284	125.072	3.93367	66.8282	3.84647
127.399	3.95432	67.2578	3.84124	123.984	3.94224	66.5034	3.84242	119.345	3.91859	66.6201	3.84176	125.292	3.93475	67.0123	3.84539
127.602	3.9554	67.4456	3.84017	124.167	3.94332	66.7711	3.84119	119.551	3.91983	66.8737	3.84068	125.484	3.93583	67.2964	3.84431
127.776	3.95647	67.7275	3.83909	124.34	3.9444	67.0233	3.84011	119.787	3.92091	67.1228	3.8396	125.698	3.93691	67.5381	3.84323
127.954	3.95755	67.9855	3.83801	124.543	3.94547	67.2881	3.83904	120.023	3.92199	67.334	3.83852	125.872	3.93799	67.7573	3.84215
128.146	3.95863	68.1843	3.83694	124.752	3.94655	67.4942	3.83796	120.231	3.92307	67.6094	3.83744	126.056	3.93907	67.9834	3.84107
128.348	3.95986	68.4075	3.83586	124.934	3.94762	67.7252	3.83688	120.428	3.92415	67.8957	3.83621	126.276	3.94015	68.2709	3.83999
128.536	3.96094	68.6838	3.83463	125.114	3.9487	67.9819	3.83581	120.634	3.92523	68.133	3.83513	126.482	3.94123	68.5025	3.83891
128.726	3.96201	68.9624	3.83355	125.339	3.94978	68.2245	3.83473	120.866	3.92631	68.4246	3.83405	126.651	3.94231	68.7391	3.83783
128.912	3.96309	69.2115	3.83247	125.529	3.95085	68.4727	3.83365	121.064	3.92739	68.6403	3.83297	126.855	3.9434	68.9661	3.83675
129.12	3.96432	69.4743	3.8314	125.704	3.95193	68.7162	3.83258	121.271	3.92847	68.9567	3.83173	127.057	3.94448	69.2498	3.83567
129.301	3.9654	69.6971	3.83032	125.91	3.95301	68.9832	3.8315	121.494	3.92955	69.2562	3.8305	127.289	3.94556	69.4927	3.83459
129.529	3.96647	69.9271	3.82909	126.12	3.95424	69.23	3.83042	121.696	3.93063	69.545	3.82942	127.462	3.94664	69.7097	3.83351
129.696	3.96755	69.9343	3.83017	126.316	3.95532	69.4905	3.82935	121.892	3.93171	69.8233	3.82834	127.653	3.94772	69.9713	3.83243
129.866	3.96863	69.9811	3.82909	126.531	3.95639	69.7045	3.82827	122.084	3.93279	70.0879	3.82726	127.864	3.9488	70.2263	3.83135
130.072	3.9697	70.2459	3.82801	126.71	3.95747	70.0001	3.82719	122.312	3.93387	70.3288	3.82618	128.073	3.94988	70.4986	3.83027
130.276	3.97078	70.5233	3.82694	126.882	3.95855	70.2631	3.82612	122.523	3.93495	70.6263	3.8251	128.265	3.95096	70.7407	3.82919
130.457	3.97186	70.7302	3.82586	127.081	3.95962	70.4931	3.82504	122.714	3.93603	70.9066	3.82402	128.437	3.95204	70.9753	3.82811
130.624	3.97294	70.9951	3.82478	127.301	3.9607	70.704	3.82396	122.918	3.93711	71.1909	3.82294	128.65	3.95312	71.2559	3.82702
130.825	3.97401	71.2727	3.8237	127.472	3.96177	71.0237	3.82289	123.115	3.93819	71.4266	3.82186	128.846	3.9542	71.5196	3.82594
131.009	3.97524	71.5586	3.82263	127.655	3.96285	71.275	3.82181	123.343	3.93927	71.7601	3.82078	129.04	3.95528	71.7998	3.82486
131.222	3.97632	71.7949	3.82155	127.863	3.96393	71.5378	3.82073	123.527	3.94035	72.0351	3.8197	129.227	3.95636	72.0478	3.82378
131.425	3.9774	72.0521	3.82047	128.08	3.96501	71.7937	3.81966	123.736	3.94143	72.3195	3.81862	129.423	3.95744	72.3118	3.8227
131.578	3.97847	72.3335	3.8194	128.257	3.96608	72.0759	3.81843	123.928	3.94251	72.5721	3.81754	129.634	3.95852	72.597	3.82162
131.773	3.97971	72.635	3.81832	128.42	3.96716	72.4027	3.81735	124.171	3.94359	72.8939	3.81646	129.814	3.9596	72.8625	3.82054
131.993	3.98078	72.8441	3.81724	128.635	3.96824	72.6773	3.81627	124.359	3.94467	73.1757	3.81538	130	3.96068	73.1373	3.81946
132.178	3.98186	73.1222	3.81617	128.852	3.96931	72.9212	3.8152	124.549	3.94575	73.4654	3.8143	130.195	3.96176	73.427	3.81838
132.361	3.98293	73.4261	3.81509	129.027	3.97039	73.1669	3.81412	124.749	3.94683	73.7413	3.81322	130.41	3.963	73.7165	3.8173
132.527	3.98401	73.7247	3.81401	129.205	3.97146	73.4968	3.81289	124.968	3.94791	74.0443	3.81198	130.629	3.96408	73.9726	3.81622
132.729	3.98524	73.9591	3.81294	129.406	3.97254	73.8318	3.81181	125.152	3.94899	74.4061	3.81075	130.814	3.96516	74.2355	3.81514
132.936	3.98632	74.233	3.81186	129.603	3.97362	74.1424	3.81074	125.355	3.95007	74.7561	3.80952	131.003	3.96624	74.5502	3.81391
133.135	3.98755	74.5385	3.81063	129.79	3.9747	74.4121	3.80966	125.547	3.95115	75.0881	3.80843	131.203	3.96732	74.8652	3.81283
133.342	3.98863	74.8498	3.80955	129.945	3.97577	74.6585	3.80858	125.771	3.95223	75.3798	3.80735	131.384	3.9684	75.1889	3.81175
133.516	3.9897	75.1864	3.80832	130.165	3.97685	74.9992	3.8075	125.957	3.95331	75.7028	3.80627	131.591	3.96948	75.4354	3.81067
133.7	3.99078	75.5196	3.80709	130.361	3.97792	75.2708	3.80643	126.113	3.95439	75.9571	3.80519	131.753	3.97056	75.7117	3.80959
133.884	3.99186	75.8563	3.80601	130.54	3.979	75.5617	3.80535	126.344	3.95547	76.3026	3.80396	131.961	3.97164	76.031	3.8085
134.076	3.99294	76.1168	3.80494	130.718	3.98008	75.8451	3.80428	126.571	3.9567	76.7155	3.80288	132.16	3.97287	76.358	3.80742
134.248	3.99401	76.3805	3.80386	130.912	3.98116	76.1781	3.80305	126.772	3.95778	77.0464	3.8018	132.386	3.97395	76.6043	3.80634
134.422	3.99509	76.7053	3.80278	131.1	3.98223	76.514	3.80197	126.968	3.95886	77.3265	3.80072	132.565	3.97503	76.9183	3.80526
134.618	3.99632	77.0428	3.8014	131.291	3.98331	76.8253	3.80089	127.166	3.95994	77.6469	3.79964	132.743	3.97611	77.2611	3.80403
134.813	3.9974	77.4028	3.80017	131.457	3.98439	77.1138	3.79982	127.366	3.96102	77.9744	3.79841	132.951	3.9772	77.604	3.80279
135.025	3.99847	77.7609	3.79909	131.664	3.98546	77.4075	3.79874	127.602	3.9621	78.3488	3.79733	133.159	3.97828	77.9819	3.80171
135.195	3.99955	78.1177	3.79801	131.849	3.98654	77.7606	3.79751	127.777	3.96318	78.7051	3.79625	133.327	3.97936	78.293	3.80063
135.366	4.00063	78.3871	3.79694	132.027	3.98761	78.0865	3.79643	127.978	3.96426	78.9813	3.79517	133.52	3.98044	78.5844	3.79955
135.553	4.0017	78.7023	3.79586	132.214	3.98869	78.467	3.79535	128.162	3.96534	79.3378	3.79409	133.701	3.98152	78.8879	3.79847
135.743	4.00293	79.058	3.79463	132.427	3.98977	78.8023	3.79428	128.348	3.96642	79.7186	3.79301	133.889	3.9826	79.2241	3.79739
135.947	4.00401	79.415	3.79355	132.595	3.99085	79.0745	3.7932	128.565	3.9675	80.0546	3.79193	134.089	3.98368	79.56	3.79631
136.122	4.00509	79.7867	3.79248	132.788	3.99192	79.452	3.79212	128.766	3.96858	80.3791	3.79085	134.268	3.98476	79.8627	3.79523
136.283	4.00617	80.0728	3.7914	132.969	3.993	79.812	3.79105	128.955	3.96966	80.7322	3.78977	134.48	3.98584	80.1897	3.79415
136.487	4.00724	80.3974	3.79032	133.149	3.99408	80.1597	3.78997	129.145	3.97074	81.1014	3.78869	134.664	3.98692	80.5597	3.79307
136.681	4.00832	80.7738	3.78909	133.359	3.99515	80.434	3.78889	129.332	3.97182	81.4304	3.78761	134.845	3.988	80.9138	3.79199
136.855	4.0094	81.1339	3.78786	133.544	3.99623	80.7935	3.78782	129.518	3.9729	81.8063	3.78653	135.038	3.98908	81.2396	3.79091
137.017	4.01047	81.547	3.78663	133.711	3.9973	81.1302	3.78674	129.727	3.97398	82.1538	3.78545	135.226	3.99016	81.5663	3.78983
137.213	4.01155	81.9412	3.7854	133.915	3.99838	81.5033	3.78566	129.945	3.97506	82.5248	3.78437	135.417	3.99124	81.95	3.78875
137.399	4.01263	82.3553	3.78417	134.099	3.99946	81.8363	3.78459	130.122	3.97614	82.9217	3.78329	135.601	3.99232	82.3118	3.78767
137.588	4.0137	82.7686	3.78309	134.278	4.00054	82.2142	3.78336	130.284	3.97722	83.286	3.78221	135.783	3.9934	82.6428	3.78659
137.737	4.01478	83.1684	3.78201	134.448	4.00161	82.6288	3.78228	130.495	3.9783	83.6284	3.78113	135.979	3.99448	82.9645	3.78551
137.938	4.01586	83.4576	3.78094	134.661	4.00269	83.0116	3.7812	130.7	3.97938	84.0666	3.78005	136.161	3.99556	83.4055	3.78443
138.129	4.01694	83.8331	3.77986	134.836	4.00376	83.3574	3.78013	130.858	3.98046	84.4687	3.77897	136.354	3.99664	83.764	3.78335
138.302	4.01801	84.2574	3.77878	135.02	4.00484	83.6849	3.77905	131.068	3.98154	84.813	3.77789	136.536	3.99772	84.1316	3.78227
138.441	4.01909	84.6715	3.77771	135.184	4.00592	84.1065	3.77797	131.281	3.98262	85.1917	3.77681	136.72	3.9988	84.4895	3.78119
138.615	4.02017	84.9763	3.77663	135.374	4.00699	84.5134	3.7769	131.478	3.9837	85.6255	3.77573	136.929	3.99988	84.8873	3.78011
138.84	4.02124	85.32	3.77555	135.582	4.00807	84.8575	3.77582	131.641	3.98478	86.0226	3.77465	137.094	4.00096	85.2532	3.77903
139.013	4.02232	85.7796	3.77447	135.734	4.00915	85.2147	3.77474	131.85	3.98586	86.3727	3.77357	137.283	4.00204	85.6309	3.77795
139.155	4.0234	86.2237	3.7734	135.932	4.01023	85.6189	3.77367	132.037	3.98694	86.7643	3.77249	137.464	4.00312	85.9792	3.77687
139.331	4.02463	86.5868	3.77232	136.108	4.0113	86.0233	3.77259	132.246	3.98802	87.1928	3.77141	137.675	4.0042	86.4371	3.77563
139.556	4.0257	86.9752	3.77124	136.305	4.01238	86.4398	3.77151	132.409	3.9891	87.6426	3.77033	137.839	4.00528	86.8687	3.77455
139.758	4.02693	87.38	3.77001	136.489	4.01346	86.8179	3.77044	132.608	3.99018	87.9985	3.76925	138.037	4.00636	87.2769	3.77347
139.95	4.02801	87.8513	3.76894	136.641	4.01453	87.2521	3.76921	132.787	3.99126	88.3786	3.76817	138.205	4.00744	87.6527	3.77239
140.118	4.02909	88.3288	3.76786	136.85	4.01561	87.7093	3.76813	133.005	3.9925	88.8683	3.76709	138.411	4.00852	88.0763	3.77131
140.287	4.03017	88.6915	3.76678	137.044	4.01668	88.1541	3.76705	133.209	3.99358	89.2718	3.76601	138.583	4.0096	88.4985	3.77023
140.466	4.03124	89.0939	3.76571	137.209	4.01776	88.5428	3.76598	133.399	3.99466	89.6907	3.76493	138.759	4.01069	88.9258	3.76915
140.649	4.03232	89.5837	3.76463	137.382	4.01884	88.927	3.7649	133.56	3.99574	90.0979	3.76385	138.954	4.01177	89.3519	3.76807
140.831	4.0334	90.0446	3.76355	137.585	4.01992	89.386	3.76382	133.758	3.99682	90.5926	3.76277	139.153	4.01285	89.6877	3.76699
140.985	4.03447	90.4179	3.76247	137.787	4.02099	89.8313	3.76275	133.983	3.9979	91.0574	3.76169	139.322	4.01393	90.1878	3.76591
141.181	4.03555	90.8405	3.7614	137.942	4.02207	90.2091	3.76167	134.12	3.99898	91.4715	3.76061	139.506	4.01501	90.6601	3.76483
141.367	4.03663	91.3108	3.76017	138.1	4.02315	90.5932	3.76059	134.312	4.00006	91.9029	3.75953	139.681	4.01609	91.0637	3.76375
141.52	4.0377	91.8102	3.75909	138.302	4.02422	91.06	3.75952	134.526	4.00114	92.389	3.75829	139.883	4.01717	91.5176	3.76267
141.695	4.03878	92.2843	3.75801	138.485	4.0253	91.5267	3.75844	134.734	4.00222	92.9082	3.75721	140.055	4.01825	91.9736	3.76159
141.877	4.03986	92.7138	3.75694	138.651	4.02637	91.9275	3.75736	134.915	4.0033	93.4012	3.75613	140.227	4.01933	92.4287	3.76051
142.067	4.04094	93.1407	3.75586	138.821	4.02745	92.3458	3.75629	135.091	4.00438	93.7802	3.75505	140.425	4.02041	92.839	3.75943
142.22	4.04201	93.6324	3.75478	139.035	4.02853	92.835	3.75521	135.291	4.00546	94.2429	3.75397	140.618	4.02149	93.27	3.75834
142.374	4.04309	94.146	3.75371	139.226	4.02976	93.2742	3.75413	135.471	4.00654	94.7462	3.75274	140.778	4.02257	93.8031	3.75711
142.573	4.04417	94.6152	3.75263	139.413	4.03084	93.7716	3.75306	135.653	4.00762	95.2874	3.7515	140.983	4.02365	94.3271	3.75603
142.75	4.04524	95.0422	3.75155	139.595	4.03191	94.2064	3.75198	135.825	4.0087	95.8173	3.75042	141.138	4.02473	94.7809	3.75495
142.928	4.04632	95.5959	3.75047	139.74	4.03299	94.7183	3.7509	136.029	4.00978	96.2998	3.74934	141.364	4.02581	95.2395	3.75387
143.093	4.0474	96.0752	3.7494	139.926	4.03407	95.1812	3.74983	136.232	4.01086	96.7324	3.74826	141.518	4.02689	95.6935	3.75279
143.271	4.04847	96.5266	3.74832	140.113	4.03514	95.6471	3.74875	136.421	4.01194	97.2051	3.74718	141.688	4.02797	96.2244	3.75171
143.47	4.04955	96.9718	3.74724	140.279	4.03622	96.0722	3.74767	136.555	4.01302	97.7387	3.7461	141.877	4.02905	96.6815	3.75063
143.635	4.05063	97.515	3.74601	140.445	4.0373	96.5826	3.74644	136.768	4.01425	98.1825	3.74502	142.079	4.03029	97.1596	3.74955
143.781	4.0517	98.0838	3.74478	140.649	4.03837	97.1639	3.74521	136.969	4.01533	98.6757	3.74394	142.289	4.03137	97.627	3.74847
143.977	4.05278	98.6532	3.74355	140.833	4.03945	97.6728	3.74414	137.177	4.01641	99.1558	3.74286	142.452	4.03245	98.1422	3.74723
144.155	4.05386	99.2301	3.74248	140.972	4.04053	98.1907	3.74306	137.351	4.01749	99.6779	3.74178	142.635	4.03353	98.7045	3.74615
144.312	4.05494	99.7384	3.74109	141.158	4.0416	98.6262	3.74198	137.501	4.01857	100.182	3.7407	142.82	4.03476	99.2383	3.74507
144.466	4.05601	100.375	3.73986	141.343	4.04268	99.1151	3.74091	137.693	4.01965	100.645	3.73962	143.024	4.03584	99.6578	3.74399
144.653	4.05709	100.944	3.73878	141.532	4.04376	99.6425	3.73983	137.922	4.02073	101.098	3.73854	143.214	4.03692	100.096	3.74291
144.842	4.05817	101.537	3.73771	141.679	4.04483	100.135	3.73875	138.089	4.02181	101.657	3.73746	143.384	4.038	100.691	3.74183
144.985	4.05924	101.966	3.73663	141.849	4.04591	100.612	3.73768	138.255	4.02289	102.135	3.73638	143.56	4.03908	101.248	3.74075
145.162	4.06032	102.442	3.73555	142.059	4.04699	101.082	3.7366	138.458	4.02413	102.543	3.7353	143.715	4.04016	101.67	3.73967
145.335	4.0614	103.031	3.73432	142.241	4.04806	101.624	3.73537	138.666	4.02521	103.083	3.73422	143.933	4.04124	102.122	3.73859
145.525	4.06247	103.639	3.73309	142.394	4.04914	102.231	3.73429	138.835	4.02629	103.642	3.73299	144.101	4.04232	102.687	3.73751
145.681	4.06355	104.234	3.73201	142.575	4.05021	102.694	3.73322	139.04	4.02737	104.184	3.73176	144.288	4.0434	103.221	3.73643
145.839	4.06463	104.69	3.73094	142.758	4.05129	103.276	3.73214	139.187	4.02845	104.718	3.73068	144.471	4.04448	103.698	3.73535
146.023	4.0657	105.244	3.72986	142.945	4.05237	103.72	3.73106	139.395	4.02968	105.258	3.7296	144.658	4.04572	104.161	3.73427
146.18	4.06678	105.694	3.72878	143.113	4.05345	104.248	3.72999	139.605	4.03076	105.747	3.72851	144.859	4.0468	104.721	3.73319
146.358	4.06786	106.27	3.72755	143.267	4.05452	104.739	3.72891	139.797	4.03199	106.203	3.72743	145.019	4.04788	105.26	3.73211
146.528	4.06893	106.89	3.72632	143.452	4.0556	105.265	3.72783	139.99	4.03323	106.713	3.72635	145.199	4.04896	105.707	3.73103
146.678	4.07001	107.458	3.72509	143.633	4.05668	105.697	3.72676	140.204	4.03462	107.22	3.72527	145.378	4.05004	106.196	3.72995
146.875	4.07109	108.038	3.72401	143.796	4.05775	106.215	3.72568	140.414	4.03585	107.749	3.72419	145.573	4.05112	106.78	3.72887
147.061	4.07217	108.674	3.72278	143.963	4.05883	106.775	3.7246	140.621	4.03693	108.244	3.72312	145.738	4.0522	107.311	3.72779
147.198	4.07324	109.23	3.7214	144.153	4.06006	107.259	3.72353	140.823	4.03801	108.769	3.72204	145.904	4.05328	107.777	3.72671
147.383	4.07432	109.857	3.72032	144.335	4.06114	107.695	3.72245	140.992	4.03909	109.224	3.72096	146.089	4.05436	108.275	3.72563
147.555	4.0754	110.468	3.71909	144.535	4.06237	108.239	3.72137	141.153	4.04017	109.68	3.71988	146.27	4.05544	108.864	3.72455
147.716	4.07647	110.998	3.71801	144.721	4.06344	108.733	3.7203	141.341	4.04125	110.196	3.7188	146.44	4.05652	109.33	3.72347
147.871	4.07755	111.514	3.71694	144.885	4.06452	109.275	3.71922	141.518	4.04233	110.693	3.71772	146.606	4.0576	109.806	3.72239
148.05	4.07878	111.94	3.71586	145.033	4.0656	109.698	3.71814	141.715	4.04341	111.224	3.71664	146.789	4.05868	110.312	3.72131
148.238	4.07986	112.462	3.71463	145.226	4.06667	110.273	3.71707	141.855	4.04449	111.707	3.71556	146.953	4.05976	110.869	3.72007
148.414	4.08094	112.49	3.71571	145.401	4.0679	110.798	3.71599	142.051	4.04573	112.126	3.71448	147.147	4.06084	111.455	3.71899
148.578	4.08201	112.522	3.71463	145.615	4.06913	111.205	3.71491	142.242	4.04681	112.725	3.71324	147.299	4.06192	111.944	3.71791
148.729	4.08309	113.087	3.71355	145.808	4.07021	111.709	3.71384	142.444	4.04804	113.247	3.71216	147.499	4.06301	112.419	3.71683
148.919	4.08417	113.653	3.71248	145.971	4.07129	112.252	3.7126	142.64	4.04912	113.74	3.71108	147.685	4.06409	112.871	3.71575
149.093	4.0854	114.138	3.7114	146.124	4.07236	112.831	3.71137	142.808	4.0502	114.208	3.71	147.848	4.06517	113.434	3.71451
149.277	4.08647	114.589	3.71032	146.302	4.07344	113.378	3.71014	142.957	4.05128	114.671	3.70892	148.005	4.06625	114.02	3.71328
149.426	4.08755	115.164	3.70924	146.496	4.07452	113.975	3.70907	143.167	4.05251	115.174	3.70769	148.182	4.06733	114.582	3.7122
149.588	4.08863	115.704	3.70817	146.642	4.07559	114.389	3.70799	143.363	4.05359	115.747	3.70661	148.365	4.06841	115.057	3.71112
149.767	4.0897	116.139	3.70709	146.794	4.07667	114.849	3.70691	143.529	4.05467	116.2	3.70553	148.537	4.06949	115.561	3.71004
149.931	4.09078	116.572	3.70601	146.978	4.07775	115.27	3.70584	143.718	4.05575	116.698	3.70445	148.715	4.07057	116.006	3.70896
150.095	4.09186	117.133	3.70494	147.168	4.07882	115.791	3.70476	143.839	4.05683	117.132	3.70337	148.882	4.07165	116.539	3.70788
150.246	4.09293	117.635	3.70386	147.319	4.0799	116.299	3.70368	144.038	4.05791	117.634	3.70229	149.06	4.07273	117.045	3.70664
150.414	4.09417	118.115	3.70278	147.482	4.08098	116.755	3.70261	144.241	4.05915	118.137	3.70121	149.233	4.07381	117.575	3.70556
150.611	4.0954	118.596	3.70171	147.656	4.08205	117.188	3.70153	144.453	4.06023	118.571	3.70013	149.387	4.07489	118.062	3.70448
150.791	4.09647	119.15	3.70063	147.836	4.08313	117.693	3.70045	144.622	4.06131	119.045	3.69905	149.552	4.07597	118.504	3.7034
150.968	4.09755	119.655	3.69955	147.99	4.08421	118.202	3.69938	144.768	4.06239	119.537	3.69797	149.745	4.07705	119.013	3.70232
151.127	4.09863	120.072	3.69848	148.158	4.08528	118.592	3.6983	144.96	4.06362	119.979	3.69689	149.91	4.07813	119.516	3.70124
151.28	4.0997	120.527	3.6974	148.336	4.08636	119.049	3.69722	145.15	4.0647	120.414	3.69581	150.071	4.07921	119.974	3.70016
151.455	4.10078	121.053	3.69617	148.525	4.08744	119.566	3.69599	145.324	4.06578	120.85	3.69473	150.233	4.08029	120.374	3.69908
151.638	4.10186	121.595	3.69509	148.676	4.08851	120.084	3.69476	145.498	4.06686	121.346	3.69365	150.431	4.08137	120.919	3.698
151.781	4.10294	122.114	3.69371	148.843	4.08959	120.629	3.69369	145.646	4.06794	121.812	3.69257	150.597	4.08245	121.384	3.69692
151.911	4.10401	122.647	3.69263	149.006	4.09067	121.116	3.69261	145.835	4.06902	122.238	3.69149	150.77	4.08353	121.861	3.69584
152.081	4.10509	123.156	3.69155	149.184	4.09174	121.535	3.69153	146.024	4.0701	122.704	3.69041	150.915	4.08461	122.276	3.69476
152.253	4.10616	123.619	3.69048	149.334	4.09282	121.964	3.69046	146.193	4.07118	123.111	3.68917	151.122	4.08569	122.782	3.69352
152.443	4.10724	124.068	3.6894	149.487	4.0939	122.457	3.68938	146.325	4.07226	123.666	3.68809	151.286	4.08677	123.314	3.69244
152.579	4.10832	124.562	3.68817	149.664	4.09513	122.945	3.6883	146.515	4.0735	124.12	3.68701	151.43	4.08785	123.736	3.69136
152.762	4.1094	125.076	3.68694	149.847	4.0962	123.361	3.68723	146.712	4.07458	124.525	3.68593	151.593	4.08893	124.159	3.69028
152.938	4.11047	125.612	3.68571	150.044	4.09728	123.756	3.68615	146.879	4.07566	124.976	3.68485	151.788	4.09002	124.587	3.6892
153.093	4.11155	125.64	3.68678	150.184	4.09836	124.257	3.68507	147.033	4.07674	125.466	3.68377	151.951	4.0911	125.092	3.68797
153.239	4.11263	125.644	3.68571	150.349	4.09943	124.637	3.684	147.211	4.07782	125.882	3.68254	152.112	4.09218	125.618	3.68673
153.408	4.1137	126.115	3.68463	150.516	4.10051	125.124	3.68292	147.394	4.0789	126.359	3.68146	152.285	4.09326	126.142	3.6855
153.573	4.11478	126.581	3.68355	150.689	4.10159	125.523	3.68184	147.565	4.07998	126.73	3.68038	152.455	4.09434	126.646	3.68426
153.72	4.11586	127	3.68248	150.854	4.10266	126.036	3.68077	147.737	4.08106	127.203	3.6793	152.603	4.09542	127.133	3.68318
153.869	4.11693	127.45	3.6814	150.992	4.10374	126.475	3.67969	147.898	4.08214	127.63	3.67822	152.784	4.0965	127.535	3.6821
154.032	4.11801	127.916	3.68032	151.173	4.10497	126.881	3.67861	148.059	4.08322	128.073	3.67714	152.94	4.09758	127.972	3.68102
154.207	4.11909	128.425	3.67924	151.349	4.10605	127.269	3.67754	148.246	4.0846	128.466	3.67606	153.135	4.09866	128.382	3.67994
154.354	4.12017	128.785	3.67817	151.526	4.10712	127.759	3.67646	148.252	4.08352	128.851	3.67498	153.278	4.09974	128.873	3.67886
154.505	4.12124	129.216	3.67709	151.683	4.1082	128.206	3.67538	148.271	4.0846	129.307	3.6739	153.438	4.10082	129.29	3.67778
154.676	4.12232	129.67	3.67601	151.84	4.10928	128.611	3.67431	148.451	4.08568	129.727	3.67282	153.632	4.1019	129.694	3.6767
154.824	4.1234	130.187	3.67463	152.031	4.11036	128.993	3.67323	148.631	4.08676	130.139	3.67174	153.803	4.10313	130.1	3.67562
154.995	4.12447	130.728	3.67355	152.198	4.11143	129.423	3.67215	148.775	4.08784	130.515	3.67066	153.994	4.10421	130.6	3.67454
155.123	4.12555	131.198	3.67247	152.359	4.11251	129.891	3.67108	148.921	4.08892	130.941	3.66942	154.148	4.10529	130.988	3.67346
155.318	4.12663	131.552	3.6714	152.503	4.11358	130.292	3.67	149.092	4.09	131.397	3.66834	154.31	4.10637	131.409	3.67238
155.482	4.1277	131.986	3.67032	152.668	4.11466	130.654	3.66892	149.315	4.09108	131.803	3.66726	154.458	4.10745	131.774	3.6713
155.646	4.12878	132.438	3.66924	152.865	4.11574	131.087	3.66785	149.427	4.09216	132.2	3.66618	154.651	4.10853	132.229	3.67022
155.782	4.12986	132.893	3.66817	152.999	4.11681	131.575	3.66677	149.591	4.09324	132.612	3.6651	154.802	4.10961	132.672	3.66914
155.958	4.13109	133.262	3.66709	153.144	4.11789	131.912	3.66569	149.783	4.09433	133.052	3.66402	154.964	4.1107	133.059	3.66806
156.144	4.13216	133.666	3.66601	153.338	4.11897	132.285	3.66462	149.945	4.09541	133.451	3.66294	155.142	4.11178	133.441	3.66698
156.288	4.13324	134.161	3.66478	153.501	4.12005	132.762	3.66354	150.102	4.09649	133.819	3.66186	155.323	4.11286	133.913	3.66574
156.454	4.13432	134.622	3.66371	153.647	4.12112	133.152	3.66246	150.262	4.09757	134.186	3.66078	155.458	4.11394	134.375	3.66451
156.601	4.1354	135.031	3.66263	153.791	4.1222	133.548	3.66139	150.455	4.0988	134.611	3.6597	155.628	4.11502	134.865	3.66343
156.753	4.13663	135.452	3.66155	153.958	4.12327	133.92	3.66031	150.634	4.09988	134.993	3.65862	155.798	4.1161	135.271	3.66235
156.945	4.1377	135.852	3.66047	154.136	4.12435	134.368	3.65923	150.821	4.10096	135.378	3.65754	155.967	4.11733	135.643	3.66127
157.119	4.13894	136.304	3.6594	154.277	4.12543	134.766	3.65816	150.962	4.10204	135.723	3.65646	156.16	4.11841	135.987	3.66019
157.294	4.14001	136.746	3.65817	154.418	4.1265	135.169	3.65708	151.112	4.10312	136.16	3.65538	156.288	4.11949	136.432	3.65911
157.434	4.14109	137.193	3.65694	154.59	4.12758	135.519	3.656	151.293	4.1042	136.54	3.6543	156.456	4.12057	136.844	3.65803
157.585	4.14217	137.66	3.65586	154.765	4.12866	135.956	3.65493	151.468	4.10528	136.926	3.65322	156.632	4.12165	137.242	3.65695
157.763	4.14324	138.002	3.65478	154.922	4.12974	136.381	3.65385	151.606	4.10636	137.275	3.65214	156.801	4.12273	137.585	3.65587
157.933	4.14432	138.422	3.65371	155.071	4.13081	136.753	3.65277	151.761	4.10744	137.722	3.65106	156.962	4.12381	138.038	3.65479
158.075	4.1454	138.891	3.65247	155.235	4.13189	137.1	3.6517	151.936	4.10867	138.098	3.64998	157.116	4.1249	138.45	3.65371
158.196	4.14647	139.349	3.6514	155.405	4.13297	137.535	3.65047	152.138	4.10975	138.424	3.6489	157.286	4.12598	138.806	3.65263
158.379	4.14755	139.724	3.65032	155.538	4.13404	137.94	3.64924	152.31	4.11099	138.815	3.64782	157.45	4.12721	139.189	3.65155
158.545	4.14878	140.119	3.64925	155.701	4.13512	138.378	3.64816	152.48	4.11222	139.25	3.64659	157.629	4.12829	139.598	3.65046
158.719	4.14986	140.497	3.64817	155.862	4.13619	138.792	3.64708	152.665	4.1133	139.703	3.64551	157.786	4.12937	139.983	3.64938
158.877	4.15093	140.893	3.64694	156.017	4.13727	139.109	3.64601	152.805	4.11438	140.039	3.64443	157.937	4.13045	140.351	3.6483
158.999	4.15201	140.894	3.64801	156.167	4.13835	139.482	3.64493	152.958	4.11546	140.412	3.64335	158.103	4.13153	140.71	3.64722
159.185	4.15309	140.953	3.64694	156.316	4.13943	139.9	3.64385	153.101	4.11654	140.75	3.64227	158.281	4.13261	141.18	3.64614
159.348	4.15416	141.389	3.64586	156.483	4.1405	140.289	3.64278	153.307	4.11762	141.149	3.64104	158.411	4.13369	141.528	3.64506
159.487	4.15524	141.812	3.64478	156.657	4.14158	140.63	3.6417	153.451	4.1187	141.515	3.63996	158.587	4.13477	141.911	3.64398
159.626	4.15632	142.16	3.64371	156.801	4.14266	141.022	3.64062	153.622	4.11978	141.9	3.63888	158.747	4.13585	142.295	3.6429
159.782	4.1574	142.533	3.64263	156.955	4.14373	141.401	3.63939	153.797	4.12086	142.226	3.6378	158.913	4.13693	142.686	3.64182
159.946	4.15847	142.987	3.64155	157.107	4.14481	141.819	3.63816	153.955	4.12225	142.558	3.63672	159.069	4.13801	143.062	3.64074
160.098	4.15955	143.395	3.64032	157.283	4.14588	142.21	3.63708	154.147	4.12333	142.947	3.63564	159.222	4.13909	143.408	3.63966
160.227	4.16063	143.831	3.63924	157.422	4.14696	142.624	3.63601	154.313	4.12472	143.358	3.63456	159.377	4.14017	143.791	3.63858
160.407	4.16186	144.182	3.63817	157.577	4.14804	142.967	3.63493	154.508	4.12595	143.649	3.63347	159.56	4.14125	144.269	3.63735
160.584	4.16293	144.545	3.63709	157.736	4.14912	143.32	3.63386	154.669	4.12703	143.95	3.63239	159.697	4.14234	144.66	3.63611
160.735	4.16401	144.964	3.63601	157.914	4.15019	143.687	3.63278	154.853	4.12827	144.36	3.63131	159.868	4.14342	145.027	3.63503
160.887	4.16509	145.372	3.63494	158.046	4.15127	144.078	3.6317	155.04	4.12935	144.699	3.63023	160.037	4.1445	145.423	3.63395
161.023	4.16617	145.702	3.63386	158.195	4.15235	144.405	3.63063	155.196	4.13043	145	3.62915	160.202	4.14573	145.779	3.63287
161.203	4.16724	146.068	3.63278	158.362	4.15342	144.785	3.62955	155.341	4.13151	145.349	3.62807	160.378	4.14681	146.093	3.63179
161.366	4.16832	146.486	3.63171	158.506	4.1545	145.142	3.62832	155.507	4.13259	145.696	3.627	160.526	4.14789	146.508	3.63071
161.513	4.1694	146.903	3.63063	158.648	4.15557	145.555	3.62724	155.678	4.13367	146.063	3.62592	160.685	4.14897	146.832	3.62963
161.653	4.17047	147.223	3.62955	158.803	4.15665	145.901	3.62616	155.814	4.13475	146.384	3.62484	160.853	4.15005	147.203	3.62855
161.816	4.17155	147.559	3.62847	158.97	4.15773	146.228	3.62509	155.963	4.13583	146.706	3.62376	161.027	4.15129	147.492	3.62747
161.976	4.17263	147.952	3.62724	159.128	4.1588	146.562	3.62401	156.136	4.13691	147.055	3.62268	161.208	4.15237	147.945	3.62623
162.124	4.1737	148.391	3.62617	159.274	4.15988	146.932	3.62294	156.298	4.13799	147.407	3.6216	161.346	4.15345	148.355	3.62515
162.262	4.17478	148.799	3.62509	159.423	4.16096	147.296	3.62186	156.446	4.13907	147.668	3.62052	161.495	4.15453	148.711	3.62392
162.421	4.17586	149.103	3.62401	159.58	4.16203	147.564	3.62078	156.603	4.14015	148.008	3.61944	161.66	4.15561	149.095	3.62268
162.581	4.17693	149.432	3.62294	159.751	4.16327	147.919	3.61971	156.758	4.14138	148.358	3.61836	161.812	4.15669	149.452	3.6216
162.733	4.17801	149.823	3.62186	159.919	4.16434	148.31	3.61863	156.939	4.14262	148.679	3.61727	161.961	4.15777	149.826	3.62052
162.871	4.17909	150.219	3.62078	160.065	4.16542	148.635	3.61755	157.116	4.1437	148.946	3.61619	162.121	4.15885	150.117	3.61944
163.027	4.18016	150.496	3.61971	160.196	4.1665	148.937	3.61647	157.278	4.14478	149.278	3.61511	162.284	4.15993	150.494	3.61836
163.179	4.18124	150.864	3.61863	160.37	4.16772	149.251	3.6154	157.418	4.14586	149.595	3.61403	162.448	4.16101	150.861	3.61728
163.333	4.18232	151.273	3.61755	160.547	4.1688	149.652	3.61417	157.562	4.14694	149.903	3.61295	162.609	4.16209	151.143	3.6162
163.467	4.1834	151.659	3.61647	160.713	4.16988	150.03	3.61309	157.696	4.14802	150.206	3.61187	162.746	4.16317	151.51	3.61512
163.632	4.18447	151.968	3.6154	160.863	4.17096	150.375	3.61201	157.905	4.1494	150.474	3.6108	162.914	4.16425	151.877	3.61404
163.807	4.18555	152.27	3.61432	160.998	4.17203	150.672	3.61094	158.099	4.15064	150.816	3.60972	163.078	4.16533	152.196	3.61296
163.927	4.18663	152.643	3.61325	161.153	4.17311	150.945	3.60986	158.255	4.15172	151.128	3.60864	163.216	4.16641	152.503	3.61188
164.082	4.1877	153.018	3.61217	161.319	4.17418	151.28	3.60863	158.435	4.15295	151.382	3.60756	163.38	4.16749	152.816	3.6108
164.246	4.18878	153.301	3.61109	161.465	4.17526	151.654	3.6074	158.592	4.15403	151.668	3.60648	163.529	4.16857	153.149	3.60956
164.4	4.18986	153.616	3.61001	161.595	4.17634	152.016	3.60632	158.73	4.15511	151.977	3.60524	163.704	4.16965	153.511	3.60848
164.542	4.19093	153.974	3.60894	161.766	4.17741	152.342	3.60525	158.886	4.15619	152.326	3.60416	163.855	4.17073	153.849	3.6074
164.678	4.19201	154.306	3.60786	161.93	4.17865	152.594	3.60417	159.046	4.15727	152.629	3.60308	164.006	4.17181	154.162	3.60632
164.844	4.19309	154.591	3.60678	162.094	4.17972	152.91	3.60309	159.208	4.15835	152.862	3.602	164.163	4.17289	154.452	3.60524
164.986	4.19416	154.869	3.60571	162.232	4.1808	153.202	3.60186	159.37	4.15943	153.137	3.60092	164.324	4.17397	154.789	3.60416
165.154	4.19524	155.222	3.60447	162.381	4.18188	153.529	3.60079	159.496	4.16051	153.429	3.59984	164.47	4.17505	155.1	3.60308
165.292	4.19632	155.561	3.60324	162.542	4.18295	153.884	3.59971	159.653	4.16159	153.719	3.59876	164.613	4.17614	155.381	3.602
165.431	4.1974	155.924	3.60201	162.684	4.18403	154.211	3.59863	159.831	4.16283	153.964	3.59768	164.781	4.17722	155.673	3.60092
165.584	4.19847	156.229	3.60094	162.839	4.18511	154.391	3.59756	159.998	4.16406	154.202	3.59645	164.935	4.1783	155.99	3.59984
165.746	4.19955	156.605	3.59955	162.978	4.18618	154.725	3.59633	160.184	4.16514	154.508	3.59537	165.093	4.17938	156.296	3.59876
165.892	4.20063	156.933	3.59848	163.155	4.18726	155.04	3.5951	160.322	4.16622	154.798	3.59429	165.24	4.18046	156.545	3.59768
166.045	4.2017	157.219	3.5974	163.312	4.18834	155.354	3.59387	160.449	4.1673	155.057	3.59321	165.406	4.18154	156.823	3.5966
166.206	4.20278	157.492	3.59632	163.438	4.18941	155.663	3.59263	160.619	4.16838	155.311	3.59213	165.569	4.18262	157.163	3.59552
166.342	4.20386	157.775	3.59524	163.59	4.19049	155.959	3.59156	160.778	4.16946	155.543	3.59105	165.722	4.1837	157.436	3.59444
166.47	4.20493	158.093	3.59417	163.736	4.19157	156.224	3.59048	160.926	4.17054	155.809	3.58981	165.865	4.18478	157.693	3.59336
166.65	4.20601	158.409	3.59309	163.888	4.19264	156.45	3.5894	161.053	4.17162	156.081	3.58873	166.007	4.18586	157.968	3.59228
166.823	4.20709	158.624	3.59201	164.028	4.19372	156.656	3.58833	161.232	4.1727	156.328	3.58765	166.19	4.18694	158.267	3.5912
166.954	4.20817	158.888	3.59094	164.148	4.1948	156.952	3.5871	161.38	4.17409	156.538	3.58657	166.336	4.18802	158.538	3.59012
167.086	4.20924	159.186	3.58986	164.319	4.19587	157.252	3.58602	161.57	4.17533	156.793	3.58549	166.469	4.1891	158.777	3.58904
167.242	4.21032	159.463	3.58878	164.484	4.19695	157.521	3.58494	161.736	4.17656	157.036	3.58426	166.639	4.19018	159.053	3.58796
167.397	4.2114	159.678	3.58771	164.63	4.19803	157.715	3.58387	161.903	4.17764	157.304	3.58318	166.806	4.19126	159.344	3.58688
167.539	4.21247	159.939	3.58663	164.762	4.1991	157.962	3.58279	162.081	4.17872	157.535	3.5821	166.95	4.19234	159.624	3.5858
167.685	4.21355	160.192	3.58555	164.924	4.20018	158.195	3.58171	162.215	4.1798	157.75	3.58102	167.096	4.19342	159.846	3.58472
167.847	4.21463	160.468	3.58448	165.074	4.20126	158.462	3.58064	162.354	4.18088	157.943	3.57994	167.241	4.1945	160.101	3.58364
168.011	4.21586	160.688	3.5834	165.206	4.20233	158.687	3.57956	162.515	4.18196	158.182	3.5787	167.41	4.19558	160.345	3.58256
168.178	4.21693	160.903	3.58232	165.36	4.20341	158.899	3.57848	162.666	4.18304	158.423	3.57762	167.559	4.19666	160.607	3.58148
168.31	4.21801	161.18	3.58125	165.516	4.20449	159.131	3.57741	162.812	4.18412	158.649	3.57654	167.713	4.19774	160.825	3.5804
168.449	4.21909	161.421	3.58001	165.692	4.20556	159.374	3.57633	162.941	4.1852	158.841	3.57546	167.857	4.19882	161.055	3.57931
168.611	4.22032	161.699	3.57894	165.82	4.20664	159.585	3.57525	163.108	4.18628	159.036	3.57438	168.03	4.1999	161.306	3.57823
168.773	4.2214	161.899	3.57786	165.964	4.20772	159.771	3.57418	163.262	4.18736	159.245	3.57315	168.167	4.20098	161.563	3.57715
168.939	4.22263	162.112	3.57678	166.126	4.20895	160.014	3.5731	163.406	4.18844	159.467	3.57207	168.322	4.20206	161.779	3.57607
169.106	4.2237	162.351	3.57571	166.288	4.21002	160.238	3.57202	163.532	4.18952	159.688	3.57099	168.469	4.20314	161.986	3.57499
169.251	4.22478	162.601	3.57432	166.446	4.2111	160.398	3.57095	163.709	4.1906	159.845	3.56991	168.644	4.20438	162.223	3.57391
169.386	4.22586	162.851	3.57325	166.587	4.21218	160.575	3.56987	163.858	4.19168	160.032	3.56883	168.817	4.20546	162.459	3.57283
169.549	4.22693	163.067	3.57217	166.725	4.21325	160.816	3.56864	164.006	4.19276	160.234	3.56775	168.952	4.20654	162.659	3.57175
169.708	4.22801	163.248	3.57109	166.882	4.21433	161.029	3.56741	164.109	4.19384	160.443	3.56667	169.101	4.20762	162.838	3.57067
169.839	4.22909	163.428	3.57001	167.056	4.21556	161.263	3.56633	164.297	4.19492	160.601	3.56559	169.246	4.2087	163.09	3.56959
169.989	4.23017	163.641	3.56894	167.219	4.21679	161.446	3.56526	164.447	4.19615	160.764	3.56451	169.401	4.20978	163.31	3.56851
170.139	4.23124	163.877	3.56786	167.378	4.21787	161.607	3.56418	164.625	4.19723	160.97	3.56343	169.571	4.21086	163.516	3.56743
170.294	4.23232	164.043	3.56678	167.515	4.21894	161.758	3.5631	164.753	4.19831	161.129	3.56235	169.702	4.21194	163.715	3.56635
170.424	4.2334	164.221	3.56571	167.658	4.22002	161.977	3.56203	164.904	4.19939	161.279	3.56127	169.865	4.21302	163.919	3.56527
170.579	4.23447	164.422	3.56463	167.807	4.2211	162.162	3.56095	165.072	4.20063	161.438	3.56019	170.04	4.2141	164.117	3.56419
170.735	4.23555	164.622	3.56355	167.971	4.22233	162.324	3.55987	165.23	4.20186	161.618	3.55911	170.163	4.21518	164.299	3.56311
170.881	4.23663	164.761	3.56248	168.138	4.2234	162.474	3.5588	165.399	4.20294	161.791	3.55803	170.321	4.21626	164.472	3.56203
171.026	4.2377	164.94	3.5614	168.264	4.22448	162.652	3.55772	165.551	4.20402	161.934	3.55695	170.478	4.21734	164.684	3.5608
171.168	4.23878	165.128	3.56032	168.412	4.22556	162.815	3.55664	165.687	4.2051	162.068	3.55587	170.629	4.21842	164.869	3.55956
171.321	4.23986	165.329	3.55925	168.578	4.22663	162.983	3.55557	165.82	4.20618	162.242	3.55479	170.776	4.2195	165.093	3.55833
171.473	4.24093	165.446	3.55817	168.726	4.22787	163.127	3.55449	165.976	4.20726	162.391	3.55371	170.92	4.22058	165.299	3.55709
171.605	4.24201	165.617	3.55709	168.9	4.22894	163.29	3.55341	166.149	4.20834	162.511	3.55263	171.079	4.22166	165.481	3.55601
171.759	4.24309	165.802	3.55601	169.037	4.23002	163.471	3.55234	166.274	4.20942	162.667	3.55155	171.243	4.22274	165.68	3.55493
171.901	4.24432	165.962	3.55494	169.187	4.23109	163.601	3.55126	166.416	4.2105	162.82	3.55047	171.397	4.22382	165.816	3.55385
172.064	4.2454	166.09	3.55386	169.323	4.23217	163.735	3.55018	166.564	4.21158	162.965	3.54939	171.522	4.2249	165.985	3.55277
172.244	4.24647	166.246	3.55278	169.477	4.2334	163.886	3.54911	166.73	4.21266	163.092	3.54831	171.689	4.22598	166.148	3.55169
172.388	4.24755	166.404	3.55171	169.645	4.23448	164.032	3.54803	166.861	4.21374	163.214	3.54723	171.846	4.22707	166.321	3.55061
172.521	4.24863	166.544	3.55048	169.792	4.23555	164.17	3.54695	166.973	4.21482	163.367	3.546	171.984	4.22815	166.459	3.54953
172.667	4.2497	166.722	3.54909	169.921	4.23663	164.288	3.54588	167.137	4.2159	163.513	3.54492	172.128	4.22923	166.613	3.54845
172.83	4.25078	166.882	3.54801	170.084	4.23771	164.439	3.54465	167.306	4.21714	163.638	3.54353	172.294	4.23046	166.772	3.54737
172.974	4.25186	167.028	3.54694	170.238	4.23894	164.593	3.54342	167.483	4.21822	163.791	3.54245	172.461	4.23154	166.918	3.54613
173.098	4.25293	167.14	3.54586	170.403	4.24002	164.735	3.54234	167.617	4.2193	163.914	3.54137	172.619	4.23262	167.096	3.54505
173.248	4.25401	167.261	3.54478	170.528	4.24109	164.876	3.54126	167.751	4.22038	164.028	3.54029	172.759	4.2337	167.21	3.54397
173.416	4.25509	167.413	3.54355	170.667	4.24217	164.984	3.54019	167.909	4.22146	164.14	3.53921	172.889	4.23478	167.35	3.54289
173.553	4.25617	167.543	3.54248	170.837	4.24324	165.093	3.53911	168.061	4.22254	164.27	3.53797	173.06	4.23586	167.506	3.54181
173.682	4.25724	167.681	3.5414	170.981	4.24432	165.221	3.53803	168.19	4.22362	164.39	3.53689	173.219	4.23694	167.659	3.54042
173.845	4.25832	167.788	3.54032	171.119	4.2454	165.354	3.53696	168.325	4.2247	164.512	3.53581	173.362	4.23802	167.805	3.53934
174.011	4.2594	167.902	3.53925	171.259	4.24648	165.47	3.53588	168.492	4.22593	164.591	3.53473	173.486	4.2391	167.937	3.53826
174.138	4.26047	168.033	3.53817	171.41	4.24755	165.58	3.5348	168.659	4.22717	164.708	3.53365	173.648	4.24018	168.058	3.53718
174.264	4.26155	168.152	3.53709	171.564	4.24878	165.697	3.53373	168.823	4.22825	164.815	3.53242	173.817	4.24127	168.161	3.5361
174.414	4.26263	168.251	3.53601	171.739	4.24986	165.825	3.53249	168.974	4.22933	164.924	3.53134	173.956	4.24235	168.305	3.53487
174.572	4.2637	168.36	3.53494	171.855	4.25094	165.947	3.53142	169.112	4.23041	165.033	3.53026	174.094	4.24343	168.455	3.53379
174.707	4.26478	168.474	3.53371	171.989	4.25201	166.026	3.53034	169.223	4.23149	165.124	3.52918	174.267	4.24451	168.56	3.53271
174.843	4.26586	168.591	3.53248	172.131	4.25309	166.137	3.52927	169.369	4.23257	165.206	3.5281	174.407	4.24559	168.66	3.53163
175.013	4.26693	168.698	3.5314	172.281	4.25417	166.24	3.52804	169.534	4.23365	165.315	3.52702	174.557	4.24667	168.781	3.53055
175.17	4.26816	168.808	3.53017	172.439	4.25524	166.352	3.52696	169.675	4.23473	165.422	3.52594	174.678	4.24775	168.892	3.52946
175.329	4.26924	168.92	3.52909	172.572	4.25632	166.456	3.52588	169.796	4.23581	165.504	3.52486	174.831	4.24883	169.011	3.52838
175.463	4.27032	169.002	3.52801	172.73	4.2574	166.536	3.52481	169.954	4.23689	165.586	3.52378	175.005	4.25006	169.111	3.5273
175.6	4.2714	169.1	3.52694	172.889	4.25847	166.626	3.52373	170.106	4.23812	165.682	3.5227	175.178	4.25114	169.203	3.52622
175.742	4.27247	169.201	3.52571	173.019	4.25955	166.733	3.52265	170.282	4.2392	165.76	3.52162	175.308	4.25222	169.316	3.52514
175.902	4.27355	169.293	3.52448	173.15	4.26063	166.814	3.52157	170.413	4.24028	165.835	3.52054	175.455	4.2533	169.425	3.52406
176.011	4.27463	169.395	3.5234	173.3	4.2617	166.901	3.5205	170.546	4.24136	165.922	3.51946	175.615	4.25438	169.509	3.52298
176.153	4.2757	169.496	3.52232	173.447	4.26293	166.979	3.51942	170.692	4.24244	166.003	3.51838	175.761	4.25546	169.603	3.5219
176.316	4.27678	169.562	3.52125	173.601	4.26401	167.079	3.51819	170.84	4.24352	166.083	3.5173	175.892	4.25654	169.704	3.52082
176.466	4.27786	169.64	3.52017	173.746	4.26509	167.17	3.51711	170.976	4.2446	166.15	3.51622	176.033	4.25762	169.809	3.51974
176.609	4.27893	169.735	3.51894	173.881	4.26616	167.266	3.51604	171.106	4.24568	166.236	3.51514	176.181	4.25871	169.887	3.51866
176.723	4.28001	169.821	3.51786	174.032	4.26724	167.339	3.51496	171.257	4.24676	166.312	3.51406	176.357	4.25978	169.973	3.51758
176.889	4.28109	169.917	3.51678	174.189	4.26832	167.402	3.51388	171.415	4.24784	166.388	3.51298	176.494	4.26086	170.067	3.5165
177.034	4.28217	169.975	3.51571	174.303	4.26939	167.496	3.51265	171.55	4.24892	166.447	3.5119	176.623	4.26195	170.171	3.51542
177.177	4.28324	170.046	3.51463	174.462	4.27047	167.574	3.51142	171.66	4.25	166.516	3.51082	176.78	4.26303	170.249	3.51434
177.295	4.28432	170.133	3.51355	174.593	4.27155	167.663	3.51035	171.811	4.25108	166.594	3.50974	176.935	4.26411	170.314	3.51326
177.466	4.2854	170.213	3.51232	174.754	4.27262	167.743	3.50912	171.98	4.25216	166.656	3.50866	177.068	4.26519	170.406	3.51218
177.615	4.28663	170.286	3.51125	174.869	4.2737	167.821	3.50804	172.11	4.25324	166.714	3.50758	177.197	4.26627	170.497	3.5111
177.772	4.2877	170.345	3.51017	175.017	4.27478	167.879	3.50696	172.23	4.25432	166.781	3.5065	177.357	4.26735	170.563	3.51002
177.908	4.28878	170.415	3.50909	175.145	4.27585	167.949	3.50589	172.371	4.2554	166.853	3.50542	177.503	4.26843	170.641	3.50894
178.03	4.28986	170.479	3.50801	175.317	4.27693	168.02	3.50481	172.539	4.25648	166.909	3.50434	177.641	4.26951	170.73	3.50786
178.171	4.29093	170.556	3.50694	175.43	4.27801	168.084	3.50373	172.667	4.25756	166.972	3.50326	177.773	4.27059	170.811	3.50662
178.327	4.29201	170.603	3.50586	175.554	4.27908	168.147	3.50266	172.787	4.25864	167.03	3.50218	177.943	4.27182	170.898	3.50554
178.46	4.29309	170.669	3.50478	175.718	4.28016	168.213	3.50158	172.946	4.25972	167.097	3.5011	178.099	4.2729	170.961	3.50446
178.582	4.29416	170.74	3.50371	175.86	4.28124	168.275	3.5005	173.106	4.2608	167.165	3.49986	178.262	4.27414	171.028	3.50338
178.748	4.29524	170.807	3.50263	176.016	4.28231	168.339	3.49943	173.231	4.26188	167.226	3.49863	178.418	4.27522	171.105	3.5023
178.9	4.29647	170.855	3.50155	176.135	4.28339	168.386	3.49835	173.344	4.26296	167.288	3.49755	178.546	4.2763	171.177	3.50122
179.051	4.2977	170.906	3.50048	176.278	4.28447	168.451	3.49727	173.494	4.26404	167.335	3.49647	178.687	4.27738	171.237	3.50014
179.208	4.29893	170.973	3.49925	176.45	4.28554	168.514	3.4962	173.653	4.26527	167.39	3.49539	178.825	4.27846	171.299	3.49906
179.355	4.30001	171.033	3.49817	176.575	4.28662	168.577	3.49512	173.81	4.26651	167.449	3.49431	178.993	4.27954	171.371	3.49798
		171.105	3.49694	176.705	4.2877	168.624	3.49404	173.967	4.26759	167.505	3.49323	179.136	4.28062	171.44	3.4969
		171.161	3.49586	176.843	4.28877	168.679	3.49297	174.09	4.26867	167.541	3.49215	179.258	4.2817	171.49	3.49582
		171.21	3.49478	177.001	4.29	168.74	3.49189	174.23	4.26975	167.596	3.49107	179.392	4.28278	171.553	3.49474
		171.257	3.49371	177.16	4.29108	168.793	3.49081	174.369	4.27083	167.647	3.48999	179.557	4.28386	171.619	3.49366
		171.311	3.49263	177.265	4.29216	168.843	3.48974	174.526	4.27191	167.694	3.48891	179.694	4.28494	171.679	3.49258
		171.371	3.4914	177.404	4.29323	168.89	3.48866	174.631	4.27299	167.739	3.48783	179.83	4.28602	171.734	3.4915
		171.426	3.49032	177.56	4.29431	168.943	3.48758	174.756	4.27407	167.785	3.48675	179.974	4.28726	171.784	3.49042
		171.47	3.48924	177.7	4.29554	168.998	3.48651	174.914	4.2753	167.84	3.48567	180.134	4.28834	171.846	3.48918
		171.513	3.48817	177.847	4.29677	169.027	3.48543	175.065	4.27638	167.884	3.48459	180.295	4.28973	171.917	3.4881
		171.563	3.48709	178.015	4.298	169.085	3.48435	175.213	4.27746	167.923	3.48351	180.456	4.29081	171.969	3.48702
		171.614	3.48571	178.156	4.29923	169.139	3.48312	175.344	4.27854	167.971	3.48243	180.606	4.29204	172.012	3.48594
		171.666	3.48463	178.258	4.3	169.19	3.48205	175.48	4.27962	168.013	3.48135	180.774	4.29312	172.066	3.48486
		171.715	3.48355			169.236	3.48097	175.619	4.2807	168.061	3.48027	180.891	4.2942	172.124	3.48363
		171.752	3.48248			169.28	3.47989	175.77	4.28178	168.094	3.47919	181.019	4.29528	172.178	3.48239
		171.79	3.4814			169.317	3.47882	175.896	4.28286	168.133	3.47811	181.174	4.29636	172.238	3.48131
		171.835	3.48032			169.363	3.47774	175.998	4.28394	168.18	3.47703	181.318	4.29744	172.288	3.48023
		171.883	3.47894			169.414	3.47651	176.155	4.28502	168.218	3.47595	181.449	4.29852	172.33	3.47915
		171.931	3.47771			169.464	3.47543	176.306	4.2861	168.256	3.47487	181.587	4.2996	172.377	3.47807
		171.973	3.47648			169.499	3.47436	176.432	4.28718	168.289	3.47379	181.646	4.30007	172.43	3.47683
		172.02	3.47525			169.533	3.47328	176.551	4.28826	168.332	3.47271			172.478	3.47575
		172.066	3.47417			169.577	3.4722	176.703	4.28934	168.368	3.47148			172.53	3.47468
		172.111	3.47294			169.619	3.47112	176.843	4.29042	168.411	3.47024			172.565	3.47359
		172.149	3.47186			169.655	3.47005	176.971	4.2915	168.447	3.46916			172.61	3.47251
		172.182	3.47078			169.688	3.46897	177.086	4.29258	168.477	3.46808			172.655	3.47143
		172.214	3.46971			169.732	3.46789	177.234	4.29382	168.513	3.467			172.692	3.47035
		172.256	3.46863			169.774	3.46666	177.379	4.29505	168.552	3.46592			172.736	3.46927
		172.295	3.46755			169.813	3.46559	177.534	4.29613	168.585	3.46484			172.779	3.46819
		172.321	3.46648			169.845	3.46451	177.688	4.29721	168.615	3.46376			172.822	3.46696
		172.352	3.4654			169.882	3.46344	177.805	4.29829	168.652	3.46268			172.87	3.46588
		172.393	3.46432			169.919	3.46236	177.929	4.29937	168.683	3.4616			172.911	3.46464
		172.429	3.46294			169.955	3.46128	178.037	4.30014	168.72	3.46052			172.955	3.46356
		172.466	3.46186			169.986	3.46021	--		168.745	3.45944			172.984	3.46248
		172.499	3.46078			170.016	3.45913	--		168.776	3.45836			173.021	3.4614
		172.527	3.45971			170.052	3.45805	--		168.812	3.45728			173.063	3.46032
		172.555	3.45863			170.089	3.45697	--		168.84	3.4562			173.103	3.45924
		172.593	3.4574			170.117	3.4559	--		168.873	3.45512			173.136	3.45816
		172.628	3.45617			170.146	3.45482	--		168.898	3.45404			173.166	3.45708
		172.66	3.45509			170.185	3.45359	--		168.929	3.45296			173.203	3.456
		172.691	3.45402			170.215	3.45236	--		168.962	3.45188			173.242	3.45492
		172.72	3.45294			170.248	3.45113	--		168.987	3.4508			173.272	3.45384
		172.745	3.45186			170.282	3.45005	--		169.013	3.44972			173.3	3.45276
		172.776	3.45063			170.318	3.44898	--		169.044	3.44849			173.337	3.45168
		172.806	3.4494			170.343	3.4479	--		169.078	3.44741			173.372	3.4506
		172.842	3.44817			170.368	3.44682	--		169.105	3.44633			173.403	3.44952
		172.868	3.44709			170.4	3.44575	--		169.131	3.44525			173.432	3.44844
		172.902	3.44602			170.429	3.44452	--		169.155	3.44417			173.466	3.4472
		172.924	3.44494			170.457	3.44329	--		169.182	3.44293			173.5	3.44612
		172.949	3.44386			170.491	3.44206	--		169.21	3.44185			173.534	3.44504
		172.977	3.44278			170.522	3.44082	--		169.238	3.44077			173.557	3.44396
		173.003	3.44171			170.548	3.43975	--		169.262	3.43969			173.585	3.44288
		173.025	3.44063			170.573	3.43867	--		169.283	3.43861			173.618	3.44165
		173.049	3.43955			170.601	3.4376	--		169.309	3.43753			173.647	3.44057
		173.081	3.43832			170.627	3.43652	--		169.332	3.43645			173.677	3.43949
		173.103	3.43725			170.654	3.43544	--		169.357	3.43537			173.703	3.43841
		173.133	3.43617			170.676	3.43437	--		169.382	3.43429			173.726	3.43733
		173.154	3.43509			170.698	3.43329	--		169.408	3.43321			173.755	3.43625
		173.176	3.43402			170.723	3.43206	--		169.43	3.43213			173.781	3.43517
		173.203	3.43294			170.749	3.43098	--		169.452	3.43105			173.806	3.43408
		173.227	3.43171			170.774	3.42975	--		169.472	3.42997			173.829	3.433
		173.254	3.43063			170.803	3.42852	--		169.497	3.42889			173.861	3.43177
		173.273	3.42955			170.831	3.42729	--		169.523	3.4275			173.888	3.43069
		173.292	3.42848			170.855	3.42621	--		169.549	3.42642			173.923	3.42961
		173.319	3.42725			170.874	3.42514	--		169.571	3.42534			173.942	3.42853
		173.342	3.42602			170.897	3.42406	--		169.592	3.42426			173.969	3.42745
		173.369	3.42494			170.92	3.42283	--		169.613	3.42318			173.995	3.42621
		173.393	3.42371			170.945	3.4216	--		169.636	3.42195			174.023	3.42498
		173.418	3.42263			170.967	3.42052	--		169.66	3.42087			174.05	3.42374
		173.434	3.42155			170.993	3.41945	--		169.679	3.41979			174.076	3.42266
		173.457	3.42048			171.012	3.41837	--		169.7	3.41871			174.101	3.42158
		173.479	3.4194			171.033	3.41729	--		169.72	3.41763			174.12	3.4205
		173.502	3.41832			171.055	3.41622	--		169.743	3.41655			174.14	3.41942
		173.519	3.41725			171.078	3.41499	--		169.764	3.41547			174.163	3.41819
		173.539	3.41617			171.099	3.41391	--		169.784	3.41439			174.19	3.41695
		173.561	3.41494			171.118	3.41283	--		169.804	3.41331			174.21	3.41572
		173.582	3.41386			171.137	3.41175	--		169.822	3.41223			174.232	3.41464
		173.605	3.41278			171.159	3.41068	--		169.843	3.41115			174.254	3.41356
		173.619	3.41171			171.18	3.4096	--		169.861	3.41007			174.271	3.41248
		173.639	3.41063			171.198	3.40853	--		169.88	3.40899			174.291	3.4114
		173.66	3.4094			171.215	3.40745	--		169.901	3.40791			174.313	3.41016
		173.682	3.40817			171.236	3.40637	--		169.921	3.40683			174.337	3.40908
		173.705	3.40694			171.258	3.4053	--		169.94	3.40575			174.358	3.408
		173.727	3.40586			171.273	3.40422	--		169.956	3.40467			174.373	3.40692
		173.746	3.40478			171.292	3.40314	--		169.978	3.40359			174.394	3.40584
		173.762	3.40371			171.312	3.40206	--		169.996	3.40251			174.415	3.40461
		173.779	3.40263			171.331	3.40099	--		170.012	3.40143			174.437	3.40353
		173.8	3.40155			171.347	3.39991	--		170.03	3.40035			174.458	3.40245
		173.817	3.40048			171.364	3.39884	--		170.051	3.39912			174.474	3.40137
		173.834	3.3994			171.383	3.39776	--		170.071	3.39788			174.49	3.40028
		173.853	3.39832			171.403	3.39668	--		170.091	3.3968			174.512	3.39905
		173.869	3.39709			171.417	3.39561	--		170.11	3.39572			174.53	3.39797
		173.89	3.39601			171.435	3.39453	--		170.126	3.39464			174.551	3.39689
		173.908	3.39478			171.455	3.39345	--		170.143	3.39356			174.567	3.39581
		173.926	3.39371			171.474	3.39207	--		170.163	3.39248			174.584	3.39473
		173.944	3.39263			171.494	3.39084	--		170.18	3.3914			174.603	3.39349
		173.958	3.39155			171.51	3.38976	--		170.196	3.39032			174.623	3.39241
		173.978	3.39048			171.532	3.38838	--		170.212	3.38924			174.642	3.39102
		173.995	3.3894			171.55	3.3873	--		170.234	3.38801			174.662	3.38979
		174.008	3.38832			171.568	3.38591	--		170.252	3.38693			174.682	3.38871
		174.024	3.38725			171.587	3.38484	--		170.27	3.38585			174.702	3.38763
		174.042	3.38602			171.607	3.38376	--		170.284	3.38477			174.715	3.38655
		174.06	3.38494			171.619	3.38268	--		170.301	3.38369			174.732	3.38547
		174.078	3.38371			171.633	3.38161	--		170.318	3.38245			174.751	3.38439
		174.093	3.38263			171.651	3.38053	--		170.338	3.38122			174.768	3.383
		174.109	3.38155			171.668	3.3793	--		170.357	3.37999			174.787	3.38176
		174.124	3.38048			171.683	3.37823	--		170.375	3.37891			174.806	3.38053
		174.139	3.3794			171.699	3.37715	--		170.391	3.37783			174.824	3.37945
		174.159	3.37832			171.714	3.37607	--		170.407	3.37675			174.842	3.37837
		174.173	3.37725			171.729	3.37484	--		170.42	3.37567			174.855	3.37729
		174.186	3.37617			171.746	3.37361	--		170.437	3.37459			174.872	3.37621
		174.205	3.37509			171.765	3.37238	--		170.456	3.37351			174.887	3.37513
		174.221	3.37402			171.781	3.3713	--		170.469	3.37242			174.905	3.37405
		174.233	3.37294			171.795	3.36992	--		170.484	3.37134			174.916	3.37297
		174.247	3.37186			171.812	3.36884	--		170.501	3.37026			174.932	3.37189
		174.263	3.37063			171.829	3.36777	--		170.517	3.36918			174.948	3.37081
		174.28	3.36955			171.841	3.36669	--		170.532	3.3681			174.967	3.36942
		174.296	3.36817			171.853	3.36561	--		170.547	3.36702			174.984	3.36818
		174.313	3.36694			171.869	3.36454	--		170.562	3.36579			175.001	3.3671
		174.33	3.36586			171.884	3.36346	--		170.581	3.36471			175.016	3.36602
		174.347	3.36478			171.897	3.36238	--		170.596	3.36363			175.029	3.36494
		174.358	3.36371			171.911	3.36131	--		170.609	3.36255			175.043	3.36386
		174.37	3.36263			171.925	3.36023	--		170.622	3.36147			175.058	3.36263
		174.386	3.3614			171.939	3.359	--		170.639	3.36039			175.075	3.36155
		174.403	3.36017			171.955	3.35777	--		170.655	3.35916			175.09	3.36047
		174.42	3.35894			171.969	3.35654	--		170.672	3.35808			175.104	3.35939
		174.435	3.35786			171.986	3.35546	--		170.685	3.357			175.115	3.35831
		174.451	3.35678			171.998	3.35439	--		170.7	3.35592			175.131	3.35723
		174.463	3.35571			172.011	3.35331	--		170.713	3.35484			175.145	3.35614
		174.476	3.35463			172.022	3.35223	--		170.731	3.35376			175.157	3.35506
		174.489	3.35355			172.038	3.35115	--		170.743	3.35268			175.172	3.35398
		174.504	3.35217			172.047	3.35008	--		170.756	3.3516			175.185	3.35275
		174.521	3.35109			172.062	3.349	--		170.774	3.35052			175.202	3.35167
		174.536	3.35002			172.075	3.34777	--		170.788	3.34944			175.217	3.35059
		174.548	3.34894			172.09	3.34669	--		170.801	3.34836			175.229	3.34951
		174.56	3.34786			172.104	3.34562	--		170.813	3.34728			175.241	3.34843
		174.574	3.34663			172.114	3.34454	--		170.828	3.3462			175.255	3.34735
		174.59	3.3454			172.126	3.34346	--		170.843	3.34512			175.269	3.34627
		174.604	3.34432			172.14	3.34223	--		170.856	3.34404			175.279	3.34519
		174.617	3.34325			172.153	3.34116	--		170.87	3.34296			175.292	3.34411
		174.631	3.34217			172.168	3.33993	--		170.885	3.34188			175.306	3.34303
		174.642	3.34109			172.181	3.33885	--		170.899	3.3408			175.32	3.34194
		174.656	3.33986			172.193	3.33777	--		170.911	3.33972			175.332	3.34087
		174.672	3.33878			172.204	3.3367	--		170.925	3.33864			175.344	3.33979
		174.685	3.3374			172.218	3.33562	--		170.938	3.33756			175.358	3.33855
		174.702	3.33617			172.231	3.33439	--		170.952	3.33648			175.373	3.33731
		174.717	3.33509			172.243	3.33331	--		170.966	3.3354			175.386	3.33623
		174.728	3.33386			172.254	3.33224	--		170.978	3.33432			175.4	3.33485
		174.744	3.33248			172.265	3.33116	--		170.993	3.33308			175.415	3.33377
		174.758	3.33125			172.278	3.33008	--		171.005	3.332			175.429	3.33269
		174.772	3.33001			172.291	3.32901	--		171.021	3.33092			175.439	3.33161
		174.785	3.32878			172.3	3.32793	--		171.035	3.32984			175.453	3.33052
		174.799	3.32771			172.312	3.32685	--		171.047	3.32876			175.465	3.32944
		174.813	3.32632			172.324	3.32578	--		171.06	3.32768			175.479	3.32836
		174.829	3.32525			172.337	3.3247	--		171.074	3.3266			175.49	3.32728
		174.84	3.32417			172.347	3.32362	--		171.087	3.32552			175.502	3.3262
		174.851	3.32309			172.359	3.32255	--		171.097	3.32444			175.515	3.32497
		174.862	3.32201			172.37	3.32147	--		171.112	3.32321			175.528	3.32373
		174.875	3.32094			172.383	3.32039	--		171.126	3.32213			175.539	3.32265
		174.889	3.31986			172.393	3.31932	--		171.141	3.32105			175.555	3.32157
		174.9	3.31879			172.402	3.31824	--		171.151	3.31997			175.565	3.32049
		174.91	3.31771			172.416	3.31716	--		171.165	3.31889			175.577	3.31941
		174.924	3.31663			172.428	3.31593	--		171.179	3.31781			175.589	3.31833
		174.936	3.31555			172.441	3.31486	--		171.19	3.31657			175.602	3.31725
		174.945	3.31448			172.452	3.31378	--		171.206	3.31549			175.612	3.31617
		174.957	3.3134			172.461	3.3127	--		171.217	3.31441			175.623	3.31509
		174.969	3.31232			172.473	3.31132	--		171.23	3.31333			175.636	3.31401
		174.981	3.31125			172.485	3.31024	--		171.242	3.3121			175.648	3.31293
		174.992	3.31017			172.497	3.30917	--		171.257	3.31087			175.658	3.31185
		175.003	3.30909			172.508	3.30809	--		171.271	3.30979			175.669	3.31077
		175.014	3.30786			172.518	3.30701	--		171.285	3.3084			175.682	3.30953
		175.028	3.30679			172.529	3.30593	--		171.299	3.30732			175.695	3.30845
		175.04	3.30555			172.541	3.30486	--		171.313	3.30608			175.707	3.30707
		175.053	3.30448			172.552	3.30378	--		171.326	3.305			175.719	3.30583
		175.063	3.3034			172.562	3.30271	--		171.337	3.30392			175.732	3.30475
		175.071	3.30232			172.571	3.30163	--		171.35	3.30284			175.744	3.30367
		175.084	3.30125			172.583	3.30055	--		171.362	3.30161			175.754	3.30259
		175.097	3.29986			172.595	3.29917	--		171.376	3.30053			175.765	3.30151
		175.11	3.29879			172.605	3.29809	--		171.39	3.29945			175.777	3.30027
		175.121	3.29771			172.618	3.29686	--		171.4	3.29837			175.789	3.29919
		175.131	3.29663			172.629	3.29563	--		171.413	3.29729			175.801	3.29811
		175.141	3.29555			172.641	3.29455	--		171.424	3.29605			175.809	3.29703
		175.153	3.29448			172.65	3.29348	--		171.439	3.29497			175.82	3.29595
		175.165	3.29309			172.66	3.2924	--		171.45	3.29389			175.832	3.29487
		175.177	3.29186			172.67	3.29117	--		171.462	3.29281			175.843	3.29379
		175.188	3.29063			172.682	3.28994	--		171.474	3.29173			175.852	3.29271
		175.2	3.2894			172.694	3.28871	--		171.486	3.29065			175.863	3.29163
		175.214	3.28832			172.706	3.28748	--		171.499	3.28957			175.875	3.29055
		175.225	3.28709			172.717	3.28625	--		171.509	3.28849			175.886	3.28932
		175.236	3.28601			172.728	3.28517	--		171.521	3.28741			175.896	3.28824
		175.246	3.28494			172.74	3.28379	--		171.534	3.28633			175.904	3.28716
		175.256	3.28386			172.75	3.28271	--		171.546	3.28525			175.916	3.28607
		175.267	3.28279			172.761	3.28163	--		171.555	3.28417			175.925	3.28484
		175.278	3.28155			172.769	3.28056	--		171.566	3.28309			175.939	3.28361
		175.29	3.28048			172.78	3.27948	--		171.579	3.28186			175.95	3.28237
		175.299	3.2794			172.79	3.2784	--		171.593	3.28063			175.963	3.28129
		175.309	3.27832			172.8	3.27733	--		171.606	3.27955			175.973	3.28021
		175.319	3.27725			172.808	3.27625	--		171.62	3.27831			175.982	3.27913
		175.331	3.27586			172.817	3.27517	--		171.631	3.27723			175.991	3.27805
		175.343	3.27463			172.829	3.27394	--		171.641	3.27615			176.003	3.27682
		175.354	3.2734			172.839	3.27287	--		171.653	3.27507			176.014	3.27558
		175.366	3.27232			172.85	3.27179	--		171.666	3.27399			176.025	3.2745
		175.376	3.27125			172.858	3.27071	--		171.677	3.27291			176.038	3.27342
		175.387	3.27017			172.868	3.26964	--		171.686	3.27183			176.045	3.27234
		175.396	3.26909			172.876	3.26856	--		171.697	3.27075			176.055	3.27126
		175.406	3.26802			172.888	3.26717	--		171.711	3.26967			176.066	3.27018
		175.416	3.26694			172.899	3.2661	--		171.724	3.26859			176.075	3.26894
		175.425	3.26586			172.91	3.26502	--		171.734	3.26751			176.087	3.26771
		175.436	3.26478			172.916	3.26395	--		171.742	3.26643			176.098	3.26663
		175.445	3.26355			172.926	3.26287	--		171.756	3.26535			176.106	3.26555
		175.456	3.26248			172.936	3.26179	--		171.767	3.26427			176.115	3.26447
		175.467	3.2614			172.947	3.26056	--		171.778	3.26319			176.125	3.26339
		175.475	3.26032			172.957	3.25949	--		171.787	3.26211			176.136	3.26215
		175.485	3.25925			172.965	3.25841	--		171.799	3.26103			176.147	3.26107
		175.495	3.25817			172.974	3.25733	--		171.81	3.25995			176.155	3.25999
		175.505	3.25709			172.985	3.25625	--		171.821	3.25887			176.164	3.25891
		175.514	3.25602			172.994	3.25518	--		171.83	3.25779			176.174	3.25783
		175.523	3.25494			173.001	3.2541	--		171.844	3.25656			176.184	3.25675
		175.533	3.25386			173.012	3.25303	--		171.855	3.25548			176.193	3.25567
		175.544	3.25248			173.022	3.25179	--		171.867	3.2544			176.201	3.25459
		175.555	3.25125			173.031	3.25056	--		171.878	3.25332			176.211	3.25351
		175.566	3.25002			173.044	3.24933	--		171.888	3.25224			176.221	3.25243
		175.577	3.24878			173.054	3.2481	--		171.9	3.251			176.229	3.25135
		175.587	3.24771			173.063	3.24703	--		171.912	3.24992			176.239	3.25027
		175.597	3.24663			173.073	3.24595	--		171.923	3.24884			176.248	3.24904
		175.606	3.24555			173.081	3.24487	--		171.933	3.24776			176.259	3.24795
		175.614	3.24448			173.089	3.2438	--		171.944	3.24668			176.27	3.24687
		175.624	3.24325			173.099	3.24272	--		171.954	3.2456			176.276	3.24579
		175.635	3.24202			173.109	3.24164	--		171.966	3.24452			176.285	3.24471
		175.645	3.24094			173.118	3.24057	--		171.976	3.24344			176.296	3.24348
		175.655	3.23986			173.126	3.23949	--		171.986	3.24236			176.305	3.2424
		175.662	3.23879			173.137	3.23826	--		171.997	3.24128			176.316	3.24132
		175.671	3.23771			173.146	3.23718	--		172.009	3.2402			176.323	3.24024
		175.681	3.23663			173.155	3.23611	--		172.018	3.23912			176.331	3.23916
		175.691	3.23555			173.163	3.23503	--		172.027	3.23804			176.341	3.23808
		175.698	3.23448			173.172	3.23395	--		172.039	3.23696			176.351	3.237
		175.706	3.2334			173.18	3.23288	--		172.05	3.23588			176.358	3.23592
		175.716	3.23232			173.19	3.2318	--		172.058	3.2348			176.366	3.23484
		175.726	3.23125			173.196	3.23072	--		172.071	3.23372			176.376	3.23375
		175.734	3.23017			173.206	3.22965	--		172.079	3.23264			176.385	3.23268
		175.742	3.22909			173.215	3.22857	--		172.091	3.23141			176.392	3.2316
		175.753	3.22786			173.225	3.22749	--		172.104	3.23033			176.401	3.23051
		175.762	3.22679			173.232	3.22642	--		172.113	3.22925			176.411	3.22928
		175.772	3.2254			173.24	3.22534	--		172.123	3.22817			176.421	3.2282
		175.782	3.22432			173.249	3.22426	--		172.135	3.22709			176.431	3.22712
		175.79	3.22325			173.257	3.22319	--		172.146	3.22601			176.437	3.22604
		175.799	3.22217			173.266	3.22211	--		172.153	3.22493			176.446	3.22496
		175.807	3.22109			173.274	3.22103	--		172.164	3.22385			176.456	3.22372
		175.817	3.22002			173.284	3.21996	--		172.174	3.22277			176.465	3.22264
		175.826	3.21894			173.293	3.21873	--		172.185	3.22169			176.473	3.22156
		175.833	3.21786			173.302	3.2175	--		172.193	3.22061			176.482	3.22048
		175.842	3.21678			173.312	3.21642	--		172.204	3.21953			176.49	3.2194
		175.85	3.21571			173.319	3.21534	--		172.215	3.21829			176.499	3.21832
		175.86	3.21448			173.328	3.21427	--		172.226	3.21721			176.51	3.21709
		175.869	3.2134			173.337	3.21303	--		172.237	3.21613			176.518	3.21601
		175.877	3.21232			173.346	3.2118	--		172.245	3.21505			176.525	3.21493
		175.885	3.21125			173.356	3.21057	--		172.256	3.21382			176.534	3.21385
		175.896	3.21017			173.364	3.2095	--		172.267	3.21274			176.544	3.21277
		175.904	3.20909			173.373	3.20842	--		172.277	3.2115			176.553	3.21153
		175.911	3.20802			173.38	3.20734	--		172.29	3.21042			176.563	3.2103
		175.919	3.20694			173.388	3.20627	--		172.299	3.20934			176.573	3.20922
		175.928	3.20571			173.398	3.20504	--		172.308	3.20826			176.579	3.20814
		175.937	3.20448			173.407	3.20396	--		172.319	3.20719			176.586	3.20706
		175.948	3.20325			173.415	3.20288	--		172.329	3.20611			176.597	3.20582
		175.957	3.20217			173.422	3.20181	--		172.339	3.20503			176.606	3.20474
		175.967	3.20109			173.429	3.20073	--		172.349	3.20395			176.615	3.20366
		175.973	3.20002			173.438	3.19965	--		172.356	3.20287			176.622	3.20258
		175.981	3.19894			173.447	3.19858	--		172.368	3.20179			176.63	3.2015
		175.991	3.19771			173.454	3.1975	--		172.378	3.20055			176.639	3.20042
		175.999	3.19663			173.462	3.19642	--		172.389	3.19947			176.648	3.19918
		176.009	3.1954			173.47	3.19519	--		172.397	3.19839			176.658	3.19795
		176.017	3.19432			173.478	3.19412	--		172.407	3.19731			176.667	3.19656
		176.025	3.19325			173.487	3.19304	--		172.417	3.19608			176.676	3.19548
		176.033	3.19217			173.494	3.19196	--		172.429	3.19484			176.685	3.1944
		176.041	3.19094			173.502	3.19089	--		172.44	3.19361			176.692	3.19332
		176.05	3.18986			173.51	3.18981	--		172.449	3.19237			176.7	3.19224
		176.059	3.18879			173.518	3.18858	--		172.462	3.19129			176.709	3.19116
		176.066	3.18771			173.527	3.18735	--		172.472	3.19021			176.719	3.18977
		176.074	3.18663			173.536	3.18612	--		172.48	3.18913			176.726	3.18869
		176.082	3.18555			173.544	3.18489	--		172.491	3.18805			176.737	3.18761
		176.09	3.18448			173.554	3.18366	--		172.5	3.18682			176.743	3.18653
		176.096	3.1834			173.562	3.18258	--		172.512	3.18574			176.751	3.18545
		176.105	3.18232			173.57	3.1815	--		172.52	3.18466			176.759	3.18421
		176.115	3.18109			173.577	3.18043	--		172.528	3.18358			176.768	3.18298
		176.124	3.17986			173.586	3.17935	--		172.537	3.1825			176.777	3.1819
		176.132	3.17863			173.594	3.17812	--		172.548	3.18142			176.787	3.18051
		176.14	3.17755			173.603	3.17704	--		172.558	3.18034			176.795	3.17943
		176.15	3.17632			173.61	3.17597	--		172.567	3.17926			176.805	3.17835
		176.159	3.17509			173.617	3.17489	--		172.575	3.17818			176.81	3.17727
		176.168	3.17402			173.625	3.17381	--		172.584	3.1771			176.818	3.17619
		176.173	3.17294			173.633	3.17274	--		172.595	3.17602			176.827	3.17511
		176.182	3.17186			173.641	3.17166	--		172.605	3.17494			176.834	3.17403
		176.189	3.17063			173.648	3.17058	--		172.612	3.17386			176.842	3.17295
		176.198	3.16955			173.655	3.16951	--		172.623	3.17263			176.85	3.17187
		176.206	3.16848			173.663	3.16843	--		172.632	3.17155			176.859	3.17079
		176.213	3.1674			173.67	3.16735	--		172.644	3.17031			176.867	3.16971
		176.22	3.16632			173.679	3.16628	--		172.653	3.16908			176.874	3.16863
		176.229	3.16525			173.686	3.1652	--		172.664	3.168			176.882	3.16755
		176.237	3.16417			173.694	3.16412	--		172.671	3.16692			176.889	3.16647
		176.244	3.16309			173.7	3.16305	--		172.681	3.16584			176.897	3.16523
		176.251	3.16202			173.708	3.16197	--		172.691	3.1646			176.906	3.16415
		176.26	3.16094			173.716	3.16089	--		172.701	3.16352			176.912	3.16307
		176.268	3.15986			173.724	3.15951	--		172.71	3.16244			176.92	3.16199
		176.275	3.15879			173.733	3.15843	--		172.719	3.16136			176.93	3.16075
		176.282	3.15771			173.741	3.1572	--		172.727	3.16028			176.938	3.15967
		176.29	3.15663			173.75	3.15612	--		172.737	3.1592			176.947	3.15844
		176.298	3.15556			173.756	3.15505	--		172.747	3.15812			176.955	3.1572
		176.304	3.15448			173.763	3.15397	--		172.755	3.15704			176.964	3.15582
		176.312	3.1534			173.771	3.1529	--		172.764	3.15596			176.973	3.15458
		176.319	3.15217			173.78	3.15182	--		172.773	3.15488			176.982	3.15335
		176.329	3.15078			173.785	3.15074	--		172.783	3.1538			176.99	3.15227
		176.337	3.14971			173.793	3.14951	--		172.791	3.15272			176.999	3.15118
		176.346	3.14863			173.801	3.14844	--		172.8	3.15164			177.005	3.1501
		176.353	3.14756			173.809	3.14736	--		172.81	3.15056			177.013	3.14903
		176.36	3.14648			173.817	3.14628	--		172.819	3.14948			177.02	3.14794
		176.367	3.1454			173.824	3.1452	--		172.827	3.1484			177.029	3.14686
		176.374	3.14432			173.831	3.14413	--		172.836	3.14732			177.034	3.14578
		176.382	3.14309			173.838	3.14305	--		172.846	3.14609			177.042	3.1447
		176.39	3.14202			173.847	3.14198	--		172.855	3.14501			177.05	3.14347
		176.397	3.14094			173.852	3.1409	--		172.865	3.14362			177.06	3.14239
		176.404	3.13971			173.86	3.13982	--		172.876	3.14254			177.067	3.141
		176.413	3.13848			173.868	3.13875	--		172.885	3.14146			177.077	3.13976
		176.42	3.1374			173.876	3.13767	--		172.893	3.14038			177.084	3.13868
		176.429	3.13617			173.882	3.13659	--		172.902	3.1393			177.093	3.13745
		176.436	3.13494			173.889	3.13551	--		172.912	3.13822			177.101	3.13637
		176.443	3.13386			173.897	3.13444	--		172.921	3.13714			177.108	3.13529
		176.453	3.13263			173.905	3.13336	--		172.927	3.13606			177.115	3.13405
		176.46	3.1314			173.912	3.13229	--		172.937	3.13498			177.123	3.13297
		176.469	3.13017			173.917	3.13121	--		172.946	3.1339			177.131	3.13174
		176.477	3.12909			173.925	3.13013	--		172.955	3.13282			177.139	3.13066
		176.483	3.12802			173.934	3.12906	--		172.964	3.13174			177.147	3.12942
		176.49	3.12694			173.94	3.12798	--		172.972	3.13066			177.156	3.12788
		176.498	3.12586			173.947	3.1269	--		172.981	3.12958			177.165	3.1268
		176.505	3.12479			173.954	3.12582	--		172.991	3.1285			177.173	3.12572
		176.512	3.12371			173.963	3.12459	--		172.997	3.12742			177.18	3.12464
		176.518	3.12263			173.97	3.12352	--		173.006	3.12634			177.187	3.12356
		176.527	3.12155			173.977	3.12244	--		173.016	3.12511			177.194	3.12248
		176.533	3.12048			173.985	3.12121	--		173.025	3.12387			177.202	3.1214
		176.54	3.1194			173.993	3.12013	--		173.036	3.12264			177.211	3.12016
		176.547	3.11832			174	3.11906	--		173.045	3.1214			177.219	3.11908
		176.553	3.11709			174.008	3.11783	--		173.055	3.12032			177.225	3.118
		176.561	3.11602			174.016	3.11675	--		173.064	3.11909			177.232	3.11692
		176.569	3.11463			174.022	3.11567	--		173.074	3.11801			177.239	3.11584
		176.577	3.11355			174.028	3.1146	--		173.082	3.11693			177.246	3.11445
		176.585	3.11248			174.036	3.11352	--		173.089	3.11585			177.256	3.11322
		176.59	3.1114			174.044	3.11244	--		173.098	3.11477			177.264	3.11198
		176.598	3.11032			174.049	3.11137	--		173.107	3.11369			177.272	3.1109
		176.604	3.10925			174.058	3.11029	--		173.114	3.11261			177.28	3.10967
		176.613	3.10802			174.065	3.10921	--		173.124	3.11153			177.288	3.10859
		176.62	3.10679			174.073	3.10783	--		173.133	3.11045			177.294	3.10751
		176.628	3.10571			174.08	3.10675	--		173.142	3.10937			177.301	3.10643
		176.634	3.10463			174.088	3.10521	--		173.149	3.10829			177.309	3.10519
		176.641	3.10356			174.097	3.10414	--		173.157	3.10721			177.316	3.10411
		176.646	3.10232			174.105	3.10306	--		173.165	3.10613			177.325	3.10303
		176.655	3.10125			174.112	3.10168	--		173.174	3.10505			177.33	3.10195
		176.662	3.10017			174.121	3.1006	--		173.182	3.10397			177.336	3.10087
		176.668	3.09909			174.128	3.09952	--		173.192	3.10273			177.345	3.09979
		176.675	3.09802			174.134	3.09845	--		173.2	3.10165			177.353	3.09871
		176.682	3.09694			174.141	3.09737	--		173.208	3.10057			177.359	3.09763
		176.689	3.09586			174.148	3.09629	--		173.217	3.09934			177.365	3.09655
		176.695	3.09479			174.156	3.09491	--		173.227	3.09826			177.374	3.09531
		176.702	3.09355			174.163	3.09383	--		173.234	3.09718			177.381	3.09423
		176.709	3.09248			174.172	3.09276	--		173.243	3.09594			177.389	3.09285
		176.716	3.09125			174.177	3.09168	--		173.253	3.09487			177.397	3.09161
		176.722	3.09017			174.185	3.0906	--		173.261	3.09363			177.406	3.09053
		176.731	3.08909			174.192	3.08937	--		173.27	3.09255			177.413	3.0893
		176.736	3.08802			174.198	3.0883	--		173.279	3.09147			177.421	3.08806
		176.743	3.08694			174.207	3.08691	--		173.286	3.09039			177.429	3.08698
		176.75	3.08571			174.215	3.08583	--		173.294	3.08931			177.434	3.0859
		176.757	3.08448			174.223	3.08476	--		173.304	3.08823			177.441	3.08482
		176.765	3.08325			174.228	3.08368	--		173.312	3.087			177.448	3.08374
		176.773	3.08217			174.235	3.0826	--		173.321	3.08576			177.456	3.08266
		176.779	3.08079			174.242	3.08153	--		173.331	3.08453			177.461	3.08158
		176.788	3.07971			174.249	3.08045	--		173.34	3.08329			177.469	3.0805
		176.795	3.07863			174.256	3.07937	--		173.35	3.08206			177.475	3.07942
		176.8	3.07755			174.263	3.0783	--		173.359	3.08098			177.484	3.07818
		176.807	3.07648			174.269	3.07722	--		173.365	3.0799			177.492	3.07695
		176.814	3.07525			174.277	3.07614	--		173.373	3.07882			177.498	3.07587
		176.822	3.07402			174.283	3.07507	--		173.382	3.07774			177.505	3.07479
		176.829	3.07263			174.289	3.07399	--		173.391	3.07635			177.511	3.07371
		176.837	3.07156			174.296	3.07291	--		173.4	3.07527			177.519	3.07263
		176.843	3.07048			174.303	3.07168	--		173.408	3.07404			177.527	3.07155
		176.85	3.0694			174.311	3.07061	--		173.419	3.07265			177.533	3.07047
		176.856	3.06832			174.317	3.06953	--		173.429	3.07157			177.539	3.06939
		176.863	3.06709			174.323	3.06845	--		173.437	3.07033			177.546	3.06831
		176.869	3.06602			174.33	3.06738	--		173.446	3.0691			177.554	3.06723
		176.877	3.06494			174.338	3.0663	--		173.455	3.06786			177.56	3.06615
		176.883	3.06386			174.344	3.06522	--		173.464	3.06678			177.567	3.06507
		176.889	3.06279			174.351	3.06415	--		173.471	3.0657			177.574	3.06399
		176.895	3.06171			174.357	3.06292	--		173.478	3.06462			177.581	3.06291
		176.901	3.06063			174.365	3.06184	--		173.487	3.06355			177.587	3.06182
		176.909	3.0594			174.372	3.06076	--		173.496	3.06231			177.594	3.06074
		176.917	3.05802			174.378	3.05969	--		173.505	3.06108			177.601	3.05966
		176.923	3.05694			174.385	3.05861	--		173.514	3.05984			177.609	3.05843
		176.931	3.05556			174.392	3.05753	--		173.523	3.05861			177.615	3.05735
		176.938	3.05432			174.399	3.05646	--		173.531	3.05753			177.622	3.05627
		176.946	3.05325			174.405	3.05538	--		173.538	3.05645			177.629	3.05519
		176.952	3.05202			174.412	3.05415	--		173.546	3.05537			177.636	3.05411
		176.96	3.05063			174.419	3.05307	--		173.555	3.05429			177.643	3.05303
		176.968	3.04955			174.426	3.05184	--		173.563	3.05305			177.649	3.05195
		176.975	3.04817			174.433	3.05077	--		173.572	3.05182			177.655	3.05071
		176.982	3.04709			174.441	3.04969	--		173.581	3.05074			177.662	3.04963
		176.988	3.04586			174.446	3.04861	--		173.588	3.04966			177.67	3.04855
		176.996	3.04479			174.452	3.04754	--		173.596	3.04858			177.676	3.04747
		177.002	3.04371			174.459	3.04646	--		173.605	3.0475			177.683	3.04639
		177.008	3.04263			174.467	3.04523	--		173.613	3.04627			177.689	3.04531
		177.013	3.0414			174.474	3.04415	--		173.621	3.04503			177.696	3.04423
		177.021	3.04017			174.481	3.04308	--		173.629	3.04364			177.704	3.04299
		177.029	3.03909			174.487	3.042	--		173.639	3.04256			177.714	3.04191
		177.034	3.03786			174.493	3.04092	--		173.648	3.04148			177.719	3.04084
		177.042	3.03679			174.5	3.03985	--		173.654	3.0404			177.725	3.03975
		177.047	3.03571			174.506	3.03877	--		173.663	3.03932			177.732	3.03867
		177.053	3.03463			174.512	3.03769	--		173.671	3.03824			177.739	3.03759
		177.06	3.03355			174.519	3.03646	--		173.678	3.03716			177.744	3.03651
		177.068	3.03248			174.527	3.03539	--		173.685	3.03608			177.751	3.03543
		177.072	3.0314			174.533	3.03416	--		173.693	3.035			177.757	3.0342
		177.078	3.03032			174.541	3.03292	--		173.701	3.03392			177.765	3.03312
		177.084	3.02925			174.548	3.03169	--		173.709	3.03269			177.772	3.03204
		177.091	3.02802			174.556	3.03031	--		173.717	3.03161			177.779	3.03096
		177.099	3.02679			174.563	3.02923	--		173.724	3.03053			177.784	3.02988
		177.106	3.02556			174.57	3.02816	--		173.732	3.02945			177.792	3.0288
		177.112	3.02432			174.575	3.02708	--		173.74	3.02837			177.798	3.02772
		177.119	3.02309			174.581	3.026	--		173.748	3.02713			177.804	3.02664
		177.127	3.02171			174.589	3.02493	--		173.757	3.02605			177.811	3.02556
		177.133	3.02063			174.596	3.02385	--		173.763	3.02497			177.817	3.02447
		177.14	3.0194			174.601	3.02277	--		173.771	3.02389			177.824	3.02324
		177.147	3.01817			174.607	3.0217	--		173.779	3.02266			177.831	3.02216
		177.154	3.01694			174.615	3.02062	--		173.787	3.02158			177.837	3.02108
		177.161	3.01556			174.622	3.01939	--		173.796	3.02035			177.845	3.02
		177.169	3.01432			174.629	3.01801	--		173.804	3.01927			177.853	3.01892
		177.175	3.01325			174.636	3.01693	--		173.809	3.01819			177.86	3.01784
		177.182	3.01217			174.642	3.01585	--		173.818	3.01711			177.866	3.01676
		177.187	3.01109			174.648	3.01478	--		173.826	3.01603			177.873	3.01568
		177.193	3.01002			174.655	3.0137	--		173.833	3.01479			177.879	3.0146
		177.199	3.00894			174.661	3.01262	--		173.842	3.01356			177.886	3.01336
		177.206	3.00756			174.667	3.01154	--		173.851	3.01232			177.894	3.01213
		177.212	3.00648			174.673	3.01047	--		173.86	3.01124			177.902	3.01089
		177.219	3.00525			174.679	3.00939	--		173.867	3.01016			177.909	3.0095
		177.226	3.00417			174.686	3.00832	--		173.873	3.00908			177.917	3.00827
		177.231	3.00309			174.692	3.00724	--		173.881	3.008			177.924	3.00719
		177.237	3.00202			174.698	3.00616	--		173.888	3.00692			177.931	3.00596
		177.243	3.00094			174.705	3.00508	--		173.895	3.00584			177.938	3.00487
		177.249	2.99986			174.711	3.00385	--		173.903	3.00476			177.943	3.00379
						174.718	3.00278	--		173.91	3.00368			177.949	3.00271
						174.724	3.0017	--		173.919	3.00229			177.957	3.00163
						174.73	3.00062	--		173.927	3.00121			177.963	3.00055
						174.736	2.99986	--		173.935	3.00013			177.967	2.99993
								--		173.936	2.99998

## Sheet: Figure 3c
Specific capacity	Voltage	Specific capacity	Voltage	Specific capacity	Voltage	Specific capacity	Voltage	Specific capacity	Voltage	Specific capacity	Voltage	Specific capacity	Voltage	Specific capacity	Voltage
mAh g-1	V	mAh g-1	V	mAh g-1	V	mAh g-1	V	mAh g-1	V	mAh g-1	V	mAh g-1	V	mAh g-1	V
LCD	LCD	LCD	LCD	SSD	SSD	SSD	SSD	CPD	CPD	CPD	CPD	Bare	Bare	Bare	Bare
0.000267	3.35598	0.04328	4.28341	0.000178	3.32266	0.02151	4.28169	0.000267	3.30295	0.05333	4.27962	0.000178	3.35789	0.03413	4.28841
0.000533	3.35771	0.08656	4.28232	0.000356	3.32376	0.04302	4.28059	0.000533	3.30452	0.10666	4.27852	0.000356	3.35914	0.06826	4.28732
0.0008	3.35928	0.14069	4.28122	0.000622	3.32501	0.10096	4.27949	0.000711	3.30561	0.16932	4.27743	0.000622	3.36087	0.14256	4.28622
0.000978	3.36085	0.22006	4.28012	0.000889	3.32658	0.16522	4.2784	0.000978	3.30686	0.25144	4.27634	0.000978	3.36197	0.21917	4.28512
0.00124	3.36211	0.29072	4.27902	0.00124	3.32814	0.23703	4.2773	0.00116	3.30827	0.34734	4.27508	0.00116	3.36322	0.31543	4.28402
0.00151	3.36352	0.35	4.27792	0.00142	3.32924	0.33398	4.27605	0.00142	3.30968	0.4276	4.27399	0.00142	3.36463	0.40422	4.28277
0.00178	3.36525	0.43871	4.27682	0.00178	3.33065	0.43912	4.27495	0.00178	3.31124	0.52261	4.2729	0.00169	3.36573	0.50536	4.28167
0.00204	3.3665	0.51728	4.27572	0.00204	3.3319	0.51333	4.27386	0.00196	3.31234	0.61193	4.2718	0.00196	3.36683	0.59824	4.28058
0.00231	3.36776	0.59852	4.27462	0.0024	3.33331	0.62087	4.27276	0.00222	3.31374	0.6945	4.27071	0.00222	3.36792	0.69014	4.27948
0.00258	3.36901	0.677	4.27352	0.00267	3.3344	0.71623	4.27166	0.00249	3.315	0.7744	4.26961	0.00258	3.36949	0.79599	4.27823
0.00276	3.37011	0.76828	4.27242	0.00302	3.33566	0.81284	4.27057	0.00267	3.31609	0.87608	4.26852	0.00302	3.37074	0.91003	4.27713
0.00302	3.37137	0.8512	4.27133	0.00329	3.33691	0.92926	4.26947	0.00293	3.31718	0.97944	4.26742	0.00338	3.372	1.02042	4.27603
0.00338	3.37294	0.94968	4.27023	0.00364	3.33816	1.03342	4.26838	0.00311	3.31844	1.06485	4.26633	0.00382	3.37341	1.11907	4.27493
0.00364	3.37404	1.02647	4.26913	0.00391	3.33926	1.123	4.26728	0.00347	3.32	1.17755	4.26508	0.00418	3.37451	1.22527	4.27384
0.00391	3.37514	1.13055	4.26803	0.00418	3.34035	1.254	4.26603	0.00382	3.32172	1.26376	4.26398	0.00453	3.37592	1.3409	4.27274
0.00427	3.37639	1.21356	4.26693	0.00453	3.34161	1.37193	4.26493	0.00409	3.32281	1.36855	4.26289	0.00498	3.37701	1.44533	4.27164
0.00444	3.37749	1.31684	4.26583	0.0048	3.3427	1.47698	4.26384	0.00436	3.32422	1.47859	4.26179	0.00542	3.37874	1.56016	4.27055
0.0048	3.37875	1.41568	4.26473	0.00515	3.34396	1.58469	4.26258	0.00462	3.32531	1.58284	4.2607	0.00587	3.37983	1.64966	4.26945
0.00515	3.38032	1.50367	4.26363	0.00551	3.34521	1.70983	4.26149	0.00498	3.32657	1.67767	4.2596	0.00631	3.38109	1.7805	4.2682
0.00542	3.38142	1.61815	4.26253	0.00596	3.34646	1.80537	4.26039	0.00515	3.32782	1.7813	4.25851	0.00684	3.38266	1.90289	4.26694
0.00578	3.38283	1.71565	4.26143	0.00631	3.34756	1.93636	4.25929	0.00551	3.32923	1.88156	4.25741	0.00738	3.38391	2.02573	4.26584
0.00613	3.38409	1.8247	4.26034	0.00658	3.34881	2.05172	4.2582	0.00578	3.33048	1.98679	4.25632	0.00791	3.38501	2.15176	4.26475
0.00649	3.38534	1.92194	4.25924	0.00702	3.34991	2.1693	4.2571	0.00613	3.33173	2.10064	4.25507	0.00818	3.3861	2.2665	4.26365
0.00675	3.38644	2.03997	4.25814	0.00738	3.35132	2.26546	4.25601	0.0064	3.33298	2.20356	4.25382	0.00862	3.3872	2.37289	4.26255
0.00711	3.38754	2.13792	4.25688	0.00791	3.35272	2.39505	4.25475	0.00667	3.33407	2.33376	4.25272	0.00907	3.38845	2.48754	4.26145
0.00747	3.3888	2.24236	4.25578	0.00835	3.35398	2.52978	4.25366	0.00693	3.33517	2.43722	4.25163	0.00951	3.38955	2.62174	4.26036
0.00782	3.39005	2.35045	4.25453	0.00871	3.35523	2.62211	4.25256	0.0072	3.33626	2.54485	4.25054	0.01022	3.39096	2.7267	4.25926
0.00809	3.39131	2.48404	4.25327	0.00924	3.35648	2.7508	4.25147	0.00747	3.33736	2.63017	4.24944	0.01066	3.39206	2.845	4.25816
0.00853	3.39256	2.60465	4.25217	0.00969	3.35773	2.87024	4.25037	0.00773	3.33845	2.76553	4.24834	0.0112	3.39316	2.97868	4.25707
0.00889	3.39366	2.70163	4.25107	0.01013	3.35883	2.99635	4.24912	0.00809	3.33986	2.87183	4.24725	0.01173	3.39457	3.08746	4.25597
0.00915	3.39508	2.83015	4.24981	0.01049	3.36008	3.12673	4.24786	0.00835	3.34095	2.98684	4.24616	0.01244	3.39598	3.19118	4.25487
0.0096	3.39618	2.9417	4.24872	0.01093	3.36134	3.27667	4.24661	0.00862	3.3422	3.09011	4.24506	0.01298	3.39708	3.32725	4.25378
0.00987	3.39728	3.0673	4.24762	0.01147	3.36274	3.38722	4.24552	0.00898	3.3433	3.20459	4.24397	0.01369	3.39833	3.45773	4.25268
0.01031	3.39853	3.18152	4.24652	0.01191	3.364	3.52062	4.24442	0.00933	3.3447	3.31044	4.24287	0.01422	3.39958	3.57497	4.25158
0.01076	3.39994	3.28951	4.24542	0.01236	3.36509	3.6326	4.24332	0.00978	3.34596	3.44101	4.24178	0.01484	3.40084	3.69895	4.25048
0.01111	3.40104	3.41794	4.24416	0.01289	3.36619	3.75107	4.24223	0.01013	3.34783	3.53513	4.24068	0.01555	3.40209	3.8177	4.24939
0.01155	3.40214	3.53731	4.24306	0.01324	3.36728	3.88499	4.24113	0.01049	3.34893	3.65583	4.23959	0.01618	3.40334	3.94933	4.24829
0.01182	3.40324	3.66227	4.24197	0.01369	3.36838	3.99919	4.24004	0.01084	3.35002	3.76888	4.23849	0.0168	3.40444	4.07038	4.24719
0.01218	3.4045	3.77898	4.24087	0.01413	3.36948	4.11802	4.23894	0.01111	3.35112	3.88843	4.23724	0.01742	3.40554	4.18725	4.2461
0.01262	3.40575	3.89488	4.23977	0.01475	3.37073	4.24697	4.23784	0.01146	3.35237	4.0149	4.23615	0.01804	3.40679	4.31826	4.245
0.01307	3.40717	4.00838	4.23851	0.0152	3.37198	4.39086	4.23659	0.01182	3.35346	4.13818	4.23505	0.01867	3.40789	4.43291	4.2439
0.01351	3.40827	4.15638	4.23726	0.01573	3.37308	4.51794	4.2355	0.01209	3.35471	4.25657	4.23396	0.01929	3.40914	4.57494	4.2428
0.01396	3.40952	4.27601	4.236	0.01627	3.37418	4.64299	4.2344	0.01253	3.35581	4.36855	4.23287	0.02017	3.4104	4.71501	4.24171
0.01449	3.41109	4.41103	4.2349	0.01671	3.37527	4.76136	4.2333	0.0128	3.3569	4.48001	4.23177	0.0208	3.41149	4.81216	4.24061
0.01502	3.4125	4.53102	4.2338	0.01707	3.37637	4.8992	4.23221	0.01315	3.35815	4.60266	4.23068	0.02151	3.41259	4.97533	4.23936
0.01547	3.4136	4.65786	4.2327	0.01769	3.37762	5.01287	4.23111	0.01351	3.35925	4.71954	4.22958	0.02213	3.41369	5.09363	4.23826
0.01591	3.41486	4.78008	4.23145	0.01822	3.37872	5.12467	4.23001	0.01378	3.36034	4.84682	4.22849	0.02293	3.41479	5.22791	4.23716
0.01636	3.41596	4.90878	4.23035	0.01875	3.37981	5.26527	4.22892	0.01422	3.36159	4.94921	4.22739	0.02364	3.41604	5.37714	4.23607
0.0168	3.41722	5.04459	4.22925	0.0192	3.38106	5.39618	4.22782	0.01458	3.36269	5.07249	4.2263	0.02426	3.41714	5.49437	4.23497
0.01724	3.41831	5.17071	4.22815	0.01991	3.38232	5.55198	4.22657	0.01493	3.36378	5.20128	4.2252	0.02506	3.41823	5.62573	4.23387
0.01769	3.41941	5.29355	4.22705	0.02044	3.38341	5.67151	4.22547	0.01529	3.36503	5.31166	4.22411	0.02569	3.41933	5.75371	4.23277
0.01804	3.42051	5.4275	4.22595	0.02098	3.38467	5.80624	4.22438	0.01573	3.3666	5.44321	4.22301	0.02649	3.42043	5.90133	4.23168
0.01867	3.42192	5.54802	4.22485	0.0216	3.38576	5.94062	4.22328	0.01627	3.36816	5.5511	4.22192	0.02746	3.42168	6.01358	4.23058
0.0192	3.42334	5.66144	4.22375	0.02213	3.38701	6.05686	4.22219	0.01671	3.36925	5.69499	4.22082	0.02826	3.42278	6.14263	4.22933
0.01964	3.42444	5.79183	4.2225	0.02284	3.38811	6.18199	4.22109	0.01698	3.37035	5.79018	4.21973	0.02897	3.42403	6.31266	4.22807
0.02026	3.42585	5.9273	4.22124	0.02347	3.38936	6.31797	4.21999	0.01742	3.37144	5.91861	4.21864	0.02995	3.42529	6.42492	4.22697
0.0208	3.42711	6.088	4.22014	0.02418	3.39061	6.44862	4.2189	0.01786	3.37254	6.04722	4.21754	0.03093	3.42638	6.59183	4.22588
0.02133	3.42836	6.1975	4.21904	0.0248	3.39171	6.56558	4.2178	0.01822	3.37363	6.17414	4.21645	0.03182	3.42748	6.7216	4.22478
0.02186	3.42962	6.35571	4.21779	0.02533	3.39296	6.71596	4.21655	0.01849	3.37473	6.28231	4.21535	0.0328	3.42858	6.85882	4.22368
0.0224	3.43072	6.49686	4.21653	0.02595	3.39406	6.85451	4.2153	0.01893	3.37598	6.41465	4.21426	0.03342	3.42968	6.96859	4.22243
0.02284	3.43182	6.6436	4.21527	0.02658	3.39516	7.01965	4.2142	0.01955	3.37754	6.5237	4.21316	0.0344	3.43077	7.13995	4.22133
0.02338	3.43291	6.7892	4.21402	0.02729	3.39641	7.12363	4.2131	0.02	3.37879	6.65942	4.21191	0.03528	3.43187	7.27557	4.22023
0.02391	3.43401	6.93195	4.21276	0.028	3.3975	7.25944	4.21201	0.02044	3.38004	6.81052	4.21082	0.03608	3.43297	7.42409	4.21914
0.02444	3.43511	7.08865	4.21166	0.02862	3.3986	7.39596	4.21091	0.0208	3.38114	6.91522	4.20972	0.03697	3.43406	7.53394	4.21804
0.02498	3.43621	7.21274	4.21056	0.02933	3.39985	7.52714	4.20982	0.02133	3.38223	7.04108	4.20863	0.03822	3.43516	7.67997	4.21694
0.02542	3.43731	7.34269	4.20946	0.02995	3.40095	7.67929	4.20872	0.02186	3.38364	7.1648	4.20753	0.03911	3.43626	7.81426	4.21585
0.02595	3.43841	7.45202	4.20837	0.03075	3.40205	7.77528	4.20763	0.02213	3.38474	7.30301	4.20644	0.04	3.43736	7.9522	4.21475
0.02649	3.43951	7.59957	4.20727	0.03146	3.4033	7.94406	4.20653	0.02275	3.38614	7.43002	4.20535	0.04106	3.43861	8.08712	4.21365
0.0272	3.44061	7.72943	4.20617	0.03226	3.40455	8.06431	4.20543	0.02329	3.38724	7.54521	4.20425	0.04213	3.43971	8.23341	4.21256
0.02764	3.44171	7.84134	4.20507	0.03297	3.40565	8.18625	4.20434	0.02355	3.38849	7.66475	4.20316	0.04328	3.4408	8.37037	4.21146
0.02826	3.44296	7.96925	4.20397	0.0336	3.40674	8.34614	4.20324	0.02409	3.38974	7.79567	4.20206	0.04435	3.4419	8.51898	4.21036
0.02898	3.44438	8.12488	4.20287	0.0344	3.40784	8.47678	4.20214	0.02471	3.39083	7.91655	4.20097	0.04524	3.443	8.64367	4.20926
0.02969	3.44563	8.25421	4.20177	0.03511	3.40893	8.60894	4.20089	0.02515	3.39193	8.02667	4.19987	0.04631	3.44409	8.7721	4.20817
0.03031	3.44673	8.40139	4.20067	0.03609	3.41003	8.73274	4.1998	0.0256	3.39318	8.16986	4.19878	0.04782	3.44519	8.90559	4.20707
0.03093	3.44783	8.52432	4.19957	0.03671	3.41113	8.90472	4.1987	0.02604	3.39427	8.29697	4.19768	0.04871	3.44629	9.04246	4.20582
0.03155	3.44893	8.66352	4.19832	0.03751	3.41222	9.03083	4.1976	0.02649	3.39537	8.43242	4.19659	0.04977	3.44739	9.21071	4.20472
0.03218	3.45003	8.80796	4.19722	0.03813	3.41332	9.17685	4.19651	0.02702	3.39662	8.55453	4.19549	0.0511	3.44848	9.35353	4.20362
0.03262	3.45113	8.96298	4.19612	0.03893	3.41457	9.2923	4.19541	0.02764	3.39803	8.68181	4.1944	0.05244	3.44974	9.4912	4.20252
0.03333	3.45223	9.09968	4.19502	0.04	3.41567	9.44224	4.19432	0.02808	3.39912	8.80331	4.1933	0.05368	3.45083	9.63118	4.20143
0.03404	3.45348	9.22172	4.19392	0.04071	3.41676	9.58542	4.19322	0.02871	3.40022	8.92818	4.19221	0.05528	3.45193	9.76477	4.20033
0.03484	3.45474	9.34963	4.19282	0.0416	3.41786	9.72113	4.19212	0.02906	3.40131	9.05261	4.19111	0.05599	3.45303	9.88982	4.19923
0.03555	3.45584	9.48438	4.19172	0.0424	3.41896	9.8427	4.19103	0.02969	3.4024	9.16211	4.19002	0.05751	3.45412	10.047	4.19813
0.03618	3.45694	9.61797	4.19062	0.0432	3.42005	9.9929	4.18993	0.03013	3.4035	9.32779	4.18877	0.05893	3.45538	10.1653	4.19704
0.0368	3.45804	9.76233	4.18952	0.044	3.42115	10.1261	4.18884	0.03066	3.40475	9.45355	4.18767	0.0607	3.45648	10.3314	4.19594
0.03769	3.45913	9.90152	4.18843	0.04506	3.4224	10.2405	4.18774	0.03129	3.406	9.58385	4.18658	0.06195	3.45757	10.4516	4.19484
0.03813	3.46023	10.0486	4.18733	0.04604	3.4235	10.4125	4.18664	0.03191	3.40725	9.70722	4.18549	0.06346	3.45883	10.6182	4.19359
0.03902	3.46149	10.1734	4.18623	0.04675	3.42459	10.5532	4.18555	0.03244	3.40835	9.83005	4.18439	0.06515	3.45993	10.7798	4.19234
0.03991	3.46259	10.3188	4.18513	0.04791	3.42569	10.6778	4.18445	0.03306	3.40975	9.96658	4.1833	0.06648	3.46118	10.9338	4.19124
0.04053	3.46385	10.4723	4.18372	0.04871	3.42678	10.8206	4.18335	0.0336	3.41085	10.0773	4.1822	0.06853	3.46228	11.0665	4.19014
0.04142	3.46495	10.6318	4.18262	0.04986	3.42804	10.9469	4.18226	0.03431	3.41194	10.2111	4.18111	0.07004	3.46337	11.2153	4.18905
0.04222	3.46604	10.7647	4.18136	0.05066	3.42913	11.1017	4.18116	0.03484	3.41304	10.3478	4.18001	0.07146	3.46447	11.3583	4.18795
0.04293	3.46714	10.9381	4.18026	0.05182	3.43023	11.2364	4.18007	0.03537	3.41413	10.4903	4.17876	0.07315	3.46557	11.4805	4.18669
0.04373	3.46824	11.0783	4.17916	0.05289	3.43148	11.3601	4.17897	0.03599	3.41538	10.618	4.17767	0.07501	3.46666	11.666	4.1856
0.04462	3.46934	11.2198	4.17806	0.05395	3.43258	11.5151	4.17772	0.03662	3.41648	10.7434	4.17657	0.07661	3.46792	11.7816	4.1845
0.04533	3.47044	11.3494	4.17697	0.05502	3.43367	11.6728	4.17647	0.03724	3.41757	10.8727	4.17548	0.07884	3.46917	11.9421	4.1834
0.04622	3.47154	11.4911	4.17587	0.05617	3.43477	11.8188	4.17537	0.03795	3.41882	11.0053	4.17438	0.08079	3.47043	12.0779	4.18231
0.04684	3.47264	11.6214	4.17477	0.05751	3.43602	11.9657	4.17427	0.03839	3.41992	11.1206	4.17329	0.08292	3.47152	12.2381	4.18121
0.04782	3.47389	11.766	4.17367	0.05831	3.43712	12.0816	4.17318	0.03911	3.42101	11.2644	4.1722	0.08479	3.47262	12.3593	4.18011
0.04889	3.47515	11.8913	4.17257	0.05964	3.43821	12.2346	4.17208	0.03991	3.42242	11.3846	4.1711	0.08666	3.47372	12.5196	4.17901
0.04986	3.47641	12.0463	4.17147	0.0608	3.43931	12.3757	4.17099	0.04062	3.42351	11.509	4.16985	0.08879	3.47481	12.6622	4.17792
0.05084	3.4775	12.1955	4.17037	0.06177	3.44041	12.5475	4.16989	0.04124	3.42476	11.662	4.1686	0.09092	3.47591	12.8009	4.17666
0.05173	3.4786	12.3189	4.16927	0.06275	3.4415	12.6736	4.16879	0.04204	3.42586	11.8025	4.1675	0.09279	3.47701	12.9572	4.17541
0.05262	3.4797	12.4775	4.16817	0.06417	3.44276	12.7973	4.1677	0.04266	3.42695	11.9448	4.16641	0.09501	3.47811	13.1276	4.17431
0.05342	3.4808	12.6267	4.16692	0.06551	3.44385	12.9669	4.16645	0.04328	3.42805	12.0704	4.16531	0.0975	3.4792	13.2835	4.17321
0.05475	3.48206	12.7738	4.16566	0.06684	3.44495	13.129	4.16535	0.04408	3.42961	12.1812	4.16422	0.0999	3.48046	13.4209	4.17212
0.05573	3.48316	12.9207	4.16456	0.06791	3.44604	13.2626	4.16425	0.04488	3.43071	12.3267	4.16313	0.10248	3.48155	13.5664	4.17102
0.05671	3.48426	13.07	4.16346	0.06906	3.44714	13.3835	4.16316	0.04559	3.4318	12.4595	4.16203	0.10532	3.48265	13.7262	4.16992
0.05786	3.48551	13.2073	4.16236	0.07048	3.44823	13.5358	4.16206	0.04622	3.43289	12.5855	4.16094	0.10728	3.48375	13.8836	4.16883
0.05893	3.48661	13.3528	4.16126	0.07208	3.44933	13.6866	4.16097	0.04728	3.43415	12.7298	4.15984	0.11003	3.48485	13.9884	4.16773
0.06026	3.48787	13.5044	4.16017	0.07333	3.45058	13.8308	4.15987	0.04791	3.43524	12.8545	4.15875	0.11279	3.48594	14.1551	4.16663
0.06142	3.48897	13.6658	4.15907	0.07519	3.45184	13.9588	4.15877	0.04862	3.43634	12.9862	4.15765	0.11554	3.48704	14.294	4.16554
0.0624	3.49007	13.8012	4.15797	0.07635	3.45293	14.1194	4.15752	0.04942	3.43759	13.1022	4.15656	0.11865	3.48814	14.4537	4.16444
0.06364	3.49132	13.9212	4.15687	0.07795	3.45403	14.2823	4.15642	0.05031	3.43884	13.2226	4.15546	0.12159	3.48939	14.5895	4.16318
0.06506	3.49242	14.0742	4.15577	0.07955	3.45528	14.4346	4.15533	0.05119	3.44009	13.3564	4.15437	0.12514	3.49049	14.7625	4.16209
0.06595	3.49368	14.2003	4.15467	0.08124	3.45638	14.5818	4.15423	0.05208	3.44118	13.4932	4.15327	0.12825	3.49174	14.9045	4.16099
0.06746	3.49478	14.3656	4.15357	0.08257	3.45747	14.7178	4.15314	0.0527	3.44228	13.6215	4.15218	0.13261	3.493	15.0502	4.15989
0.06871	3.49587	14.5035	4.15247	0.08399	3.45857	14.8331	4.15204	0.05368	3.44337	13.7493	4.15109	0.13696	3.49425	15.2004	4.15879
0.07004	3.49697	14.6564	4.15137	0.08542	3.45967	14.9794	4.15094	0.05457	3.44447	13.8668	4.14999	0.14096	3.49535	15.3478	4.1577
0.07137	3.49807	14.7902	4.15027	0.08728	3.46076	15.1449	4.14985	0.05528	3.44572	14.0124	4.14874	0.14478	3.49644	15.4828	4.15644
0.07289	3.49917	14.9512	4.14917	0.08897	3.46186	15.2876	4.14875	0.05644	3.44681	14.1442	4.14765	0.14772	3.49754	15.6659	4.15535
0.07395	3.50027	15.0747	4.14808	0.09075	3.46311	15.4391	4.14766	0.05724	3.44791	14.2832	4.14655	0.15252	3.49864	15.8051	4.15425
0.07555	3.50153	15.2444	4.14682	0.09279	3.46421	15.6046	4.14656	0.05822	3.44916	14.4069	4.14546	0.15749	3.49989	15.9672	4.15315
0.07715	3.50263	15.4062	4.14556	0.09413	3.4653	15.7352	4.14546	0.0591	3.45025	14.5352	4.14436	0.16265	3.50099	16.1114	4.15206
0.0784	3.50373	15.5711	4.14447	0.09617	3.4664	15.889	4.14437	0.06008	3.45135	14.66	4.14327	0.16692	3.50209	16.2566	4.15096
0.08026	3.50498	15.7228	4.14337	0.09804	3.46749	16.0176	4.14327	0.06097	3.45244	14.788	4.14217	0.1726	3.50318	16.4385	4.14986
0.08204	3.50608	15.8643	4.14227	0.10008	3.46859	16.1754	4.14218	0.06204	3.45354	14.9251	4.14108	0.17705	3.50428	16.5583	4.14877
0.08355	3.50718	16.0024	4.14117	0.10204	3.46969	16.3129	4.14108	0.06301	3.45479	15.0232	4.13998	0.18389	3.50553	16.7177	4.14767
0.08542	3.50844	16.1663	4.14007	0.10417	3.47078	16.4384	4.13998	0.06426	3.45604	15.2078	4.13889	0.191	3.50663	16.8581	4.14657
0.08728	3.50953	16.292	4.13897	0.10595	3.47188	16.5833	4.13889	0.06524	3.45713	15.3023	4.13779	0.19633	3.50773	17.007	4.14547
0.08933	3.51063	16.4577	4.13787	0.1079	3.47297	16.7352	4.13779	0.06621	3.45854	15.4498	4.1367	0.20371	3.50882	17.1195	4.14438
0.09084	3.51173	16.5992	4.13677	0.1103	3.47407	16.8906	4.1367	0.06781	3.45995	15.5717	4.13561	0.20949	3.50992	17.2896	4.14312
0.0928	3.51283	16.7331	4.13567	0.11244	3.47532	17.0492	4.1356	0.06906	3.46104	15.702	4.13435	0.2174	3.51102	17.4686	4.14203
0.09511	3.51409	16.9046	4.13457	0.11546	3.47658	17.1946	4.1345	0.06995	3.46229	15.855	4.13326	0.22655	3.51212	17.6282	4.14093
0.09733	3.51519	17.0413	4.13347	0.11786	3.47783	17.3356	4.13341	0.07137	3.46339	15.9713	4.13216	0.23411	3.51321	17.7859	4.13983
0.09937	3.51628	17.1897	4.13237	0.12079	3.47908	17.4919	4.13231	0.07252	3.46479	16.1135	4.13091	0.24308	3.51431	17.9278	4.13873
0.10142	3.51738	17.3183	4.13128	0.12364	3.48033	17.6454	4.13122	0.07395	3.46604	16.2504	4.12982	0.25366	3.51541	18.0834	4.13748
0.10373	3.51848	17.4966	4.13018	0.1263	3.48158	17.78	4.13012	0.07537	3.46714	16.3883	4.12873	0.26228	3.51651	18.2386	4.13638
0.10648	3.51958	17.6547	4.12908	0.1295	3.48268	17.9331	4.12902	0.07644	3.46823	16.5076	4.12763	0.27384	3.5176	18.3805	4.13529
0.10888	3.52068	17.7836	4.12798	0.1319	3.48378	18.0767	4.12793	0.07786	3.46933	16.6387	4.12654	0.28592	3.5187	18.5515	4.13419
0.11128	3.52178	17.9656	4.12688	0.13501	3.48487	18.2374	4.12683	0.07883	3.47042	16.7714	4.12544	0.29872	3.5198	18.7139	4.13309
0.11422	3.52288	18.093	4.12578	0.13759	3.48613	18.3868	4.12574	0.08035	3.47152	16.9118	4.12435	0.31081	3.52089	18.8471	4.13199
0.11671	3.52398	18.2318	4.12468	0.14123	3.48722	18.5175	4.12464	0.08168	3.47261	17.0424	4.12325	0.32432	3.52199	19.0107	4.1309
0.12008	3.52508	18.391	4.12358	0.1447	3.48832	18.6733	4.12354	0.08328	3.47371	17.1715	4.12216	0.34014	3.52309	19.1695	4.12964
0.12293	3.52618	18.5283	4.12248	0.14799	3.48941	18.8343	4.12245	0.08435	3.4748	17.3044	4.12106	0.35872	3.52419	19.3288	4.12839
0.12666	3.52743	18.6786	4.12139	0.15101	3.49051	18.9821	4.12135	0.08612	3.4759	17.4372	4.11997	0.3748	3.52528	19.4983	4.12729
0.13013	3.52853	18.85	4.12029	0.15439	3.49161	19.1253	4.12026	0.08728	3.47699	17.5868	4.11872	0.39436	3.52638	19.664	4.1262
0.13413	3.52963	18.9925	4.11919	0.15857	3.49286	19.2584	4.11916	0.08888	3.47809	17.7203	4.11762	0.41089	3.52748	19.8089	4.1251
0.13724	3.53073	19.1313	4.11809	0.16337	3.49396	19.4147	4.11791	0.09065	3.47934	17.851	4.11653	0.4372	3.52857	19.9502	4.124
0.14115	3.53183	19.3033	4.11699	0.16674	3.49505	19.6113	4.11681	0.09243	3.48043	17.9811	4.11543	0.45755	3.52967	20.0825	4.12275
0.14568	3.53308	19.4365	4.11589	0.1711	3.49615	19.7323	4.11571	0.09439	3.48168	18.1123	4.11434	0.48626	3.53077	20.3119	4.12149
0.15021	3.53418	19.5575	4.11479	0.17492	3.49724	19.8978	4.11462	0.09617	3.48278	18.2364	4.11325	0.51284	3.53186	20.444	4.1204
0.15546	3.53528	19.7358	4.11369	0.17937	3.49834	20.0236	4.11352	0.09785	3.48387	18.3735	4.11215	0.54813	3.53296	20.6174	4.1193
0.16026	3.53638	19.9072	4.11259	0.1847	3.49944	20.215	4.11243	0.09972	3.48512	18.5084	4.11106	0.57444	3.53406	20.7697	4.11805
0.16595	3.53748	20.0401	4.11149	0.1895	3.50053	20.3323	4.11133	0.10185	3.48637	18.646	4.10996	0.6164	3.53516	20.9646	4.11695
0.17226	3.53858	20.1995	4.11039	0.19448	3.50163	20.5163	4.11024	0.10399	3.48747	18.7947	4.10871	0.64555	3.53625	21.1056	4.11585
0.1799	3.53984	20.3515	4.1093	0.20016	3.50288	20.6699	4.10914	0.10585	3.48856	18.9314	4.10762	0.69124	3.53751	21.2647	4.1146
0.18612	3.54109	20.5184	4.1082	0.20665	3.50398	20.8203	4.10804	0.10843	3.48966	19.0625	4.10652	0.74448	3.5386	21.4453	4.11334
0.19581	3.54235	20.6664	4.1071	0.21252	3.50507	20.9526	4.10695	0.11048	3.49091	19.1839	4.10543	0.78368	3.5397	21.6169	4.11225
0.20488	3.54345	20.8163	4.106	0.21945	3.50617	21.1341	4.10585	0.1127	3.492	19.3257	4.10433	0.8331	3.5408	21.7852	4.11115
0.21368	3.54455	20.9753	4.1049	0.2263	3.50726	21.2767	4.10475	0.11563	3.49325	19.4686	4.10324	0.88216	3.5419	21.9496	4.11005
0.22319	3.54564	21.1223	4.1038	0.23341	3.50836	21.4233	4.10366	0.11794	3.49435	19.6025	4.10214	0.9467	3.54299	22.0656	4.10895
0.23377	3.54674	21.2598	4.1027	0.23901	3.50946	21.5712	4.10256	0.12052	3.49544	19.722	4.10105	1.00395	3.54409	22.261	4.10786
0.2463	3.54784	21.4124	4.1016	0.24798	3.51055	21.7505	4.10131	0.12372	3.49669	19.869	4.09995	1.07381	3.54519	22.3993	4.10676
0.25759	3.54894	21.5925	4.1005	0.25536	3.51165	21.9229	4.10021	0.12647	3.49779	20.0166	4.09886	1.13372	3.54628	22.5657	4.10566
0.27181	3.55004	21.7394	4.0994	0.26585	3.51274	22.0829	4.09912	0.1294	3.49888	20.138	4.09776	1.20234	3.54754	22.7193	4.10457
0.28737	3.55114	21.9052	4.0983	0.27429	3.51384	22.2279	4.09802	0.13243	3.49998	20.2819	4.09667	1.30473	3.54864	22.8689	4.10347
0.30577	3.55224	22.0632	4.09721	0.28505	3.51494	22.3707	4.09693	0.13607	3.50107	20.4164	4.09558	1.37006	3.54973	23.0391	4.10237
0.32603	3.55334	22.2175	4.09595	0.29553	3.51603	22.5283	4.09583	0.13918	3.50232	20.547	4.09448	1.47442	3.55099	23.1711	4.10128
0.34532	3.55444	22.4001	4.09485	0.30736	3.51728	22.689	4.09473	0.14327	3.50342	20.6818	4.09339	1.57229	3.55208	23.3249	4.10018
0.36532	3.55554	22.5439	4.09375	0.32024	3.51838	22.8495	4.09364	0.147	3.50451	20.8092	4.09229	1.6698	3.55318	23.5156	4.09908
0.39457	3.55679	22.7096	4.09265	0.3334	3.51948	23.0052	4.09254	0.15047	3.50561	20.949	4.0912	1.7802	3.55443	23.6608	4.09798
0.42746	3.55789	22.8652	4.09155	0.34664	3.52057	23.1495	4.09145	0.15465	3.5067	21.0888	4.0901	1.9137	3.55553	23.8204	4.09689
0.46035	3.55899	23.0199	4.09046	0.35989	3.52167	23.3144	4.09035	0.15909	3.50795	21.2445	4.08901	2.02063	3.55663	23.9822	4.09579
0.49368	3.56009	23.1774	4.08936	0.37677	3.52277	23.4911	4.08925	0.16362	3.50905	21.3861	4.08791	2.14978	3.55773	24.1382	4.09469
0.52932	3.56119	23.3283	4.08826	0.39428	3.52386	23.6414	4.08816	0.16905	3.51014	21.5123	4.08682	2.26426	3.55882	24.2881	4.09359
0.57732	3.56229	23.4846	4.087	0.41197	3.52511	23.7936	4.08706	0.17384	3.51124	21.664	4.08573	2.38755	3.55992	24.4746	4.0925
0.62772	3.56339	23.6643	4.0859	0.43357	3.52621	23.9384	4.08597	0.179	3.51233	21.7949	4.08463	2.52525	3.56102	24.6333	4.0914
0.68373	3.56449	23.8438	4.08465	0.44877	3.52731	24.1351	4.08487	0.18522	3.51342	21.9169	4.08354	2.65992	3.56211	24.7722	4.0903
0.73759	3.56559	24.0316	4.08339	0.47517	3.5284	24.2849	4.08377	0.19091	3.51452	22.0695	4.08244	2.80489	3.56321	24.9377	4.08921
0.816	3.56684	24.2072	4.08229	0.49703	3.5295	24.4606	4.08252	0.19811	3.51561	22.2124	4.08135	2.9576	3.56447	25.121	4.08811
0.90506	3.56794	24.3137	4.08119	0.52743	3.53059	24.6287	4.08143	0.20388	3.51671	22.3581	4.08025	3.14257	3.56556	25.2489	4.08701
0.99599	3.56904	24.5185	4.08009	0.54752	3.53169	24.7641	4.08033	0.21268	3.5178	22.4958	4.07916	3.30843	3.56666	25.4707	4.08576
1.08923	3.57014	24.6766	4.07899	0.57738	3.53279	24.9565	4.07923	0.21971	3.5189	22.6358	4.07806	3.463	3.56776	25.5916	4.08466
1.19697	3.57124	24.8146	4.07789	0.60929	3.53388	25.0934	4.07814	0.22815	3.52015	22.7893	4.07697	3.6421	3.56885	25.7561	4.08356
1.31662	3.57234	24.9992	4.07679	0.64031	3.53498	25.2535	4.07704	0.23739	3.52124	22.9198	4.07587	3.8261	3.56995	25.9418	4.08247
1.44097	3.57343	25.1729	4.0757	0.67604	3.53607	25.4387	4.07594	0.24717	3.52234	23.0654	4.07478	3.994	3.57105	26.0957	4.08137
1.58292	3.57453	25.318	4.0746	0.70964	3.53717	25.5675	4.07485	0.25917	3.52343	23.1835	4.07368	4.19809	3.57214	26.27	4.08027
1.72924	3.57563	25.4991	4.07334	0.74599	3.53827	25.7351	4.07375	0.27001	3.52453	23.3384	4.07243	4.39079	3.57324	26.4234	4.07918
1.89147	3.57673	25.6711	4.07224	0.78839	3.53936	25.901	4.0725	0.28263	3.52562	23.4968	4.07134	4.58749	3.5745	26.5825	4.07808
2.04267	3.57783	25.809	4.07114	0.82838	3.54046	26.0953	4.0714	0.29499	3.52671	23.6566	4.07024	4.82248	3.57575	26.7275	4.07698
2.21777	3.57893	25.9855	4.07004	0.8762	3.54171	26.2484	4.07031	0.30938	3.52797	23.809	4.06915	5.0748	3.57685	26.9372	4.07573
2.36009	3.58003	26.1377	4.06895	0.93388	3.54281	26.417	4.06921	0.32689	3.52906	23.9431	4.06806	5.27577	3.57794	27.1138	4.07463
2.55672	3.58113	26.3059	4.06769	0.98143	3.5439	26.5785	4.06812	0.34058	3.53016	24.0935	4.06696	5.50893	3.57904	27.2787	4.07353
2.75068	3.58223	26.5081	4.06643	1.03059	3.545	26.7358	4.06702	0.35853	3.53125	24.2388	4.06587	5.69879	3.58014	27.4576	4.07244
2.94241	3.58333	26.6921	4.06533	1.08596	3.54609	26.9054	4.06592	0.37506	3.53234	24.3833	4.06477	5.97513	3.58124	27.6243	4.07134
3.11218	3.58443	26.8406	4.06424	1.15493	3.54719	27.0612	4.06483	0.39773	3.53344	24.5298	4.06368	6.19832	3.58233	27.7738	4.07024
3.35672	3.58553	26.982	4.06314	1.20915	3.54829	27.2123	4.06373	0.41986	3.53453	24.6917	4.06243	6.44052	3.58343	27.9503	4.06914
3.53166	3.58662	27.1501	4.06204	1.2743	3.54938	27.4077	4.06248	0.44279	3.53563	24.8379	4.06133	6.65679	3.58453	28.1191	4.06789
3.7489	3.58772	27.3255	4.06094	1.34567	3.55048	27.5839	4.06138	0.4643	3.53672	24.9869	4.06024	6.95011	3.58578	28.3024	4.06664
3.97939	3.58882	27.5129	4.05984	1.41518	3.55173	27.73	4.06029	0.49372	3.53782	25.153	4.05914	7.24327	3.58688	28.4808	4.06554
4.22205	3.59008	27.6815	4.05858	1.50575	3.55283	27.9216	4.05919	0.51692	3.53891	25.2932	4.05805	7.51341	3.58798	28.6472	4.06444
4.46533	3.59118	27.8445	4.05748	1.5813	3.55392	28.0726	4.05809	0.55025	3.54001	25.446	4.05695	7.77447	3.58907	28.7794	4.06319
4.70052	3.59228	28.0226	4.05638	1.67063	3.55502	28.247	4.057	0.58002	3.5411	25.589	4.05586	8.04956	3.59017	29.014	4.06209
4.95038	3.59338	28.21	4.05528	1.75471	3.55612	28.3972	4.0559	0.6162	3.5422	25.7447	4.05476	8.361	3.59127	29.1888	4.06099
5.17499	3.59447	28.3473	4.05419	1.84928	3.55737	28.5763	4.05481	0.65148	3.54329	25.8851	4.05367	8.6105	3.59236	29.359	4.0599
5.44806	3.59557	28.501	4.05309	1.95497	3.55846	28.7217	4.05371	0.68899	3.54439	26.0334	4.05258	8.91601	3.59346	29.5226	4.0588
5.67144	3.59667	28.6965	4.05199	2.04723	3.55956	28.9397	4.05246	0.73032	3.54548	26.184	4.05148	9.1801	3.59456	29.6924	4.0577
5.94646	3.59777	28.8478	4.05089	2.15166	3.56066	29.0972	4.05121	0.77342	3.54657	26.3517	4.05039	9.53868	3.59565	29.8649	4.05661
6.2118	3.59887	29.0084	4.04979	2.23264	3.56175	29.287	4.05011	0.81164	3.54767	26.4827	4.04929	9.82037	3.59675	30.0235	4.05551
6.50221	3.59997	29.1942	4.04869	2.3584	3.56285	29.4322	4.04901	0.86284	3.54876	26.666	4.0482	10.1363	3.59785	30.2043	4.05441
6.7695	3.60107	29.3301	4.04759	2.47626	3.56394	29.6386	4.04792	0.91536	3.54986	26.8022	4.0471	10.4763	3.59895	30.3904	4.05331
7.03306	3.60217	29.5416	4.04649	2.59882	3.56504	29.7873	4.04682	0.98007	3.55095	26.9452	4.04601	10.8378	3.60004	30.5566	4.05206
7.31421	3.60327	29.6597	4.04524	2.72583	3.56614	29.9556	4.04573	1.03037	3.55205	27.1078	4.04491	11.1458	3.60114	30.7549	4.05096
7.61971	3.60452	29.6701	4.04634	2.84458	3.56739	30.1261	4.04463	1.09081	3.55314	27.2609	4.04382	11.4816	3.60224	30.9232	4.04987
7.95756	3.60562	29.7188	4.04524	3.00307	3.56848	30.2822	4.04353	1.15418	3.55424	27.4133	4.04272	11.8122	3.60334	31.0773	4.04877
8.25507	3.60672	29.8581	4.04414	3.13284	3.56958	30.4756	4.04244	1.23159	3.55533	27.5702	4.04163	12.1907	3.60443	31.267	4.04767
8.57597	3.60782	30.0389	4.04288	3.27123	3.57068	30.6378	4.04134	1.29638	3.55642	27.7068	4.04054	12.5395	3.60553	31.3857	4.04657
8.87926	3.60892	30.2256	4.04178	3.38909	3.57177	30.7956	4.04025	1.37406	3.55752	27.8805	4.03944	12.8993	3.60663	31.6017	4.04548
9.22423	3.61002	30.4178	4.04068	3.58197	3.57287	30.9783	4.03915	1.44623	3.55861	28.046	4.03835	13.2218	3.60772	31.7549	4.04438
9.54831	3.61112	30.5785	4.03958	3.72826	3.57396	31.1455	4.03805	1.54559	3.55971	28.1927	4.03725	13.6608	3.60882	31.9414	4.04328
9.89711	3.61222	30.7491	4.03849	3.89261	3.57506	31.2864	4.03696	1.62007	3.5608	28.3477	4.03616	14.023	3.60992	32.0839	4.04219
10.2226	3.61332	30.9191	4.03739	4.04824	3.57631	31.472	4.03586	1.70025	3.5619	28.51	4.03491	14.407	3.61102	32.2865	4.04109
10.596	3.61441	31.0965	4.03629	4.23205	3.57741	31.6545	4.03477	1.80014	3.56299	28.675	4.03381	14.7824	3.61211	32.4424	4.03999
10.9411	3.61551	31.2745	4.03519	4.41763	3.5785	31.822	4.03367	1.90609	3.56409	28.8284	4.03272	15.2254	3.61321	32.6494	4.03874
11.3042	3.61661	31.4306	4.03409	4.59655	3.5796	32.0318	4.03242	2.00278	3.56518	28.9971	4.03162	15.6472	3.61431	32.8032	4.03764
11.6724	3.61771	31.6053	4.03299	4.78845	3.5807	32.1707	4.03132	2.11485	3.56628	29.161	4.03053	16.0573	3.6154	32.9716	4.03654
12.0675	3.61881	31.754	4.03189	4.9128	3.58179	32.3585	4.03022	2.22338	3.56737	29.3117	4.02943	16.4733	3.6165	33.1902	4.03545
12.4359	3.61991	31.9373	4.03079	5.16638	3.58289	32.5534	4.02913	2.33635	3.56862	29.4742	4.02834	16.874	3.6176	33.3431	4.03435
12.8112	3.62101	32.1157	4.02969	5.35073	3.58399	32.696	4.02803	2.47536	3.56972	29.64	4.02724	17.3002	3.6187	33.542	4.03325
13.1838	3.62211	32.2886	4.0286	5.57152	3.58508	32.863	4.02694	2.61854	3.57081	29.7979	4.02615	17.7658	3.61979	33.6839	4.03216
13.6385	3.62321	32.4749	4.0275	5.76146	3.58618	33.0377	4.02584	2.73425	3.57191	29.9767	4.02505	18.1855	3.62089	33.8767	4.03106
13.9881	3.62431	32.6586	4.02624	5.9834	3.58743	33.2199	4.02475	2.87743	3.573	30.1128	4.02396	18.6651	3.62199	34.0317	4.02996
14.3754	3.6254	32.835	4.02514	6.23485	3.58853	33.3785	4.02365	3.01857	3.57425	30.2815	4.02287	19.1113	3.62308	34.2378	4.02886
14.8344	3.6265	33.0088	4.02404	6.46061	3.58962	33.5768	4.02255	3.18566	3.57535	30.4235	4.02177	19.5638	3.62418	34.3802	4.02777
15.2849	3.62776	33.1823	4.02294	6.70717	3.59072	33.7442	4.02146	3.31613	3.57644	30.6171	4.02052	20.027	3.62528	34.5849	4.02667
15.7589	3.62886	33.3398	4.02184	6.86653	3.59181	33.8948	4.02036	3.4754	3.57753	30.7687	4.01943	20.5002	3.62637	34.7405	4.02557
16.1704	3.62996	33.5149	4.02059	7.18421	3.59307	34.0989	4.01926	3.6136	3.57863	30.9555	4.01833	20.9485	3.62747	34.9159	4.02448
16.6044	3.63106	33.7311	4.01949	7.46213	3.59416	34.3003	4.01801	3.81438	3.57972	31.1169	4.01724	21.4146	3.62857	35.1	4.02338
17.0386	3.63216	33.9217	4.01839	7.675	3.59526	34.4657	4.01692	3.97996	3.58082	31.2849	4.01614	21.9276	3.62967	35.2911	4.02197
17.5101	3.63326	34.0897	4.01713	7.94413	3.59636	34.6401	4.01582	4.13541	3.58191	31.468	4.01489	22.4157	3.63076	35.5171	4.02087
17.9464	3.63435	34.266	4.01603	8.17922	3.59745	34.8082	4.01472	4.30935	3.58301	31.6356	4.0138	22.9019	3.63186	35.6943	4.01977
18.3901	3.63545	34.4558	4.01494	8.47697	3.59855	35.0035	4.01363	4.52604	3.5841	31.7828	4.0127	23.4077	3.63296	35.8399	4.01868
18.855	3.63655	34.6444	4.01368	8.71518	3.59964	35.2132	4.01237	4.70663	3.5852	31.9607	4.01161	23.8627	3.63406	36.0426	4.01758
19.3434	3.63765	34.8336	4.01242	9.00547	3.60074	35.3799	4.01128	4.89203	3.58629	32.1288	4.01051	24.4043	3.63515	36.2263	4.01648
19.8113	3.63875	35.0374	4.01132	9.24368	3.60183	35.5133	4.01018	5.10198	3.58738	32.2922	4.00942	24.8683	3.63625	36.4046	4.01539
20.2736	3.63985	35.1965	4.01023	9.55949	3.60293	35.7538	4.00893	5.30338	3.58848	32.4709	4.00832	25.3669	3.63735	36.5612	4.01413
20.7207	3.64095	35.3887	4.00913	9.8377	3.60403	35.9412	4.00784	5.51908	3.58989	32.619	4.00723	25.8418	3.63844	36.8029	4.01303
21.2282	3.64205	35.51	4.00803	10.1322	3.60512	36.071	4.00674	5.80295	3.59098	32.7752	4.00613	26.416	3.63954	36.9861	4.01194
21.6714	3.64315	35.7402	4.00693	10.4312	3.60622	36.2777	4.00564	6.01466	3.59208	32.9341	4.00504	26.8894	3.64064	37.166	4.01084
22.154	3.64425	35.9211	4.00583	10.7516	3.60731	36.4652	4.00455	6.21756	3.59317	33.1139	4.00394	27.3604	3.64173	37.3365	4.00974
22.6045	3.64534	36.088	4.00473	11.0568	3.60841	36.661	4.00345	6.45201	3.59427	33.2947	4.00285	27.8934	3.64283	37.5173	4.00865
23.1705	3.64644	36.2663	4.00363	11.3952	3.60951	36.8434	4.0022	6.68273	3.59536	33.4696	4.00176	28.3932	3.64409	37.6816	4.00755
23.6609	3.64754	36.4254	4.00253	11.6805	3.6106	37.0217	4.0011	6.92493	3.59646	33.651	4.00051	28.9353	3.64518	37.8708	4.00645
24.1588	3.64864	36.6203	4.00143	12.0364	3.61186	37.212	4.00001	7.16278	3.59755	33.8277	3.99941	29.4666	3.64628	38.0545	4.00535
24.664	3.64974	36.8031	4.00033	12.4323	3.61311	37.3683	3.99891	7.40409	3.59864	34.0048	3.99832	29.9519	3.64738	38.2295	4.00426
25.1841	3.65084	36.9577	3.99923	12.8131	3.6142	37.5427	3.99781	7.72041	3.59974	34.1661	3.99722	30.384	3.64847	38.4329	4.00316
25.6686	3.65194	37.148	3.99814	13.1253	3.6153	37.7583	3.99672	7.98074	3.60083	34.3468	3.99613	30.9639	3.64957	38.6159	4.00206
26.1757	3.65304	37.3395	3.99704	13.4601	3.6164	37.9583	3.99546	8.2249	3.60193	34.5307	3.99488	31.4629	3.65067	38.7606	4.00097
26.6943	3.65414	37.5309	3.99594	13.8056	3.61749	38.1244	3.99437	8.5198	3.60302	34.7155	3.99378	31.9073	3.65177	38.9193	3.99987
27.1432	3.65539	37.6907	3.99484	14.184	3.61859	38.3162	3.99327	8.81531	3.60412	34.8843	3.99269	32.4316	3.65286	39.1688	3.99862
27.8004	3.65649	37.859	3.99358	14.5554	3.61969	38.4883	3.99218	9.08052	3.60521	35.0592	3.99144	32.9023	3.65396	39.3616	3.99752
28.2513	3.65759	38.0569	3.99248	14.9273	3.62078	38.6715	3.99108	9.38448	3.60631	35.2613	3.99034	33.3966	3.65506	39.5328	3.99642
28.8056	3.65869	38.2452	3.99138	15.2496	3.62188	38.8763	3.98983	9.69564	3.6074	35.4182	3.98925	33.8837	3.65615	39.6959	3.99532
29.3425	3.65979	38.4136	3.99029	15.6929	3.62297	39.0705	3.98873	10.0116	3.60865	35.6184	3.98815	34.3928	3.65725	39.8818	3.99423
29.8453	3.66089	38.6032	3.98919	16.063	3.62407	39.2477	3.98764	10.427	3.60975	35.7758	3.98706	34.8637	3.65835	40.0973	3.99297
30.3662	3.66199	38.7481	3.98793	16.4372	3.62517	39.432	3.98654	10.7446	3.61084	35.9391	3.98596	35.3487	3.65944	40.2965	3.99172
30.9064	3.66309	39.0172	3.98667	16.856	3.62626	39.6103	3.98544	11.0519	3.61193	36.1248	3.98487	35.832	3.66054	40.5074	3.99062
31.4383	3.66418	39.2106	3.98542	17.2262	3.62736	39.8008	3.98435	11.3901	3.61303	36.2852	3.98377	36.3146	3.66164	40.6923	3.98952
31.9732	3.66528	39.4132	3.98432	17.6499	3.62845	39.9671	3.98325	11.7511	3.61412	36.4553	3.98268	36.7977	3.66274	40.8682	3.98843
32.4797	3.66638	39.576	3.98322	18.0917	3.62955	40.1383	3.98216	12.0742	3.61522	36.6497	3.98158	37.2428	3.66383	41.0463	3.98733
32.9492	3.66748	39.7763	3.98212	18.4878	3.63064	40.3402	3.9809	12.4747	3.61631	36.8042	3.98049	37.7285	3.66493	41.244	3.98623
33.5149	3.66858	39.9469	3.98102	18.9288	3.6319	40.5384	3.97981	12.8446	3.61741	36.9971	3.9794	38.1212	3.66603	41.4055	3.98514
34.0478	3.66968	40.1303	3.97992	19.3844	3.63299	40.7072	3.97871	13.223	3.6185	37.1719	3.9783	38.6816	3.66713	41.5931	3.98404
34.5639	3.67078	40.3142	3.97882	19.8805	3.63409	40.9182	3.97762	13.631	3.6196	37.3518	3.97705	39.0931	3.66822	41.755	3.98294
35.1132	3.67188	40.4832	3.97773	20.3003	3.63519	41.1015	3.97652	13.9913	3.62069	37.5473	3.97595	39.5809	3.66932	41.9624	3.98184
35.5832	3.67298	40.6686	3.97663	20.7065	3.63628	41.2677	3.97542	14.4295	3.62179	37.7235	3.97486	40.0227	3.67042	42.1605	3.98075
36.18	3.67408	40.8598	3.97553	21.1919	3.63738	41.4559	3.97433	14.8352	3.62288	37.9119	3.97377	40.5069	3.67151	42.3373	3.97965
36.7258	3.67517	41.0264	3.97443	21.5629	3.63847	41.63	3.97308	15.2151	3.62398	38.0809	3.97267	40.9718	3.67261	42.5306	3.97855
37.2102	3.67627	41.2244	3.97333	22.0716	3.63957	41.8477	3.97182	15.6546	3.62507	38.2632	3.97158	41.3597	3.67371	42.7138	3.9773
37.7419	3.67737	41.3867	3.97223	22.5078	3.64067	42.058	3.97073	16.0564	3.62616	38.4337	3.97048	41.8373	3.67481	42.8928	3.9762
38.3226	3.67847	41.5779	3.97113	22.9626	3.64192	42.2522	3.96963	16.5014	3.62726	38.6121	3.96939	42.3352	3.6759	43.1101	3.97511
38.8418	3.67957	41.7678	3.97003	23.5192	3.64301	42.4171	3.96853	16.9793	3.62835	38.7848	3.96829	42.7835	3.677	43.2468	3.97401
39.3466	3.68067	41.8927	3.96893	23.9655	3.64411	42.6118	3.96744	17.3766	3.62945	38.9728	3.9672	43.2331	3.6781	43.4402	3.97291
39.8282	3.68177	42.1052	3.96783	24.4403	3.64521	42.8036	3.96634	17.8495	3.63054	39.1442	3.9661	43.7277	3.67919	43.6809	3.9715
40.4445	3.68287	42.2991	3.96673	24.9033	3.6463	42.982	3.96525	18.3734	3.63164	39.3517	3.96485	44.1697	3.68045	43.8777	3.9704
40.9742	3.68397	42.4906	3.96548	25.3847	3.6474	43.1632	3.96415	18.8455	3.63273	39.545	3.96376	44.6825	3.68154	44.0987	3.96915
41.4965	3.68507	42.6551	3.96438	25.8392	3.64849	43.3464	3.96305	19.2956	3.63383	39.7138	3.96266	45.1142	3.68264	44.3046	3.96805
42.0489	3.68616	42.8768	3.96328	26.3872	3.64975	43.5414	3.96196	19.7615	3.63492	39.9076	3.96157	45.5745	3.68374	44.4909	3.96696
42.5459	3.68726	43.0434	3.96218	26.8969	3.65084	43.7076	3.96086	20.3206	3.63602	40.0802	3.96048	46.0153	3.68484	44.6838	3.96586
43.0555	3.68836	43.2426	3.96108	27.3114	3.65194	43.8876	3.95977	20.7996	3.63711	40.2641	3.95938	46.4665	3.68593	44.8636	3.96476
43.5683	3.68946	43.4231	3.95998	27.8921	3.65304	44.085	3.95867	21.2809	3.6382	40.45	3.95829	46.9482	3.68703	45.0608	3.96366
44.0919	3.69056	43.6054	3.95888	28.3339	3.65413	44.2649	3.95757	21.7942	3.6393	40.6292	3.95719	47.4011	3.68813	45.2011	3.96257
44.6805	3.69182	43.7906	3.95778	28.8295	3.65523	44.4923	3.95648	22.3232	3.64039	40.8006	3.9561	47.8959	3.68922	45.4272	3.96147
45.2807	3.69292	43.953	3.95653	29.2965	3.65632	44.6493	3.95538	22.8558	3.64149	41.0232	3.955	48.3678	3.69032	45.5722	3.96021
45.7792	3.69402	44.193	3.95543	29.7524	3.65742	44.8355	3.95429	23.3966	3.64258	41.1654	3.95391	48.7964	3.69142	45.8255	3.95912
46.3601	3.69511	44.388	3.95433	30.2137	3.65852	45.0206	3.95319	23.9606	3.64368	41.352	3.95281	49.3568	3.69252	45.983	3.95802
46.8974	3.69637	44.5446	3.95323	30.7263	3.65961	45.2013	3.95209	24.5228	3.64493	41.5314	3.95172	49.8244	3.69361	46.2057	3.95692
47.395	3.69747	44.7428	3.95213	31.1462	3.66071	45.3973	3.951	25.1135	3.64602	41.7402	3.95062	50.2347	3.69471	46.3963	3.95583
48.0518	3.69857	44.9119	3.95103	31.6557	3.66196	45.5708	3.94975	25.7251	3.64712	41.9183	3.94953	50.7482	3.69581	46.5459	3.95473
48.6406	3.69967	45.1222	3.94994	32.2457	3.66321	45.8049	3.94865	26.2914	3.64821	42.0955	3.94843	51.2368	3.6969	46.7632	3.95363
49.1973	3.70077	45.3025	3.94884	32.7944	3.66431	45.9851	3.94755	26.8137	3.64931	42.2735	3.94734	51.6579	3.698	46.9688	3.95254
49.6775	3.70187	45.4563	3.94774	33.2492	3.6654	46.196	3.94646	27.4181	3.65056	42.4713	3.94625	52.1825	3.6991	47.1405	3.95144
50.2552	3.70296	45.706	3.94664	33.712	3.6665	46.3618	3.94536	28.0664	3.65165	42.6529	3.94515	52.6169	3.7002	47.3285	3.95034
50.7763	3.70406	45.8396	3.94554	34.1647	3.6676	46.5659	3.94427	28.6176	3.65275	42.8266	3.94406	53.1053	3.70129	47.5609	3.94924
51.3147	3.70516	46.0602	3.94444	34.6591	3.66869	46.7244	3.94317	29.2127	3.65384	43.0217	3.94296	53.5868	3.70239	47.7205	3.94815
51.9066	3.70626	46.2163	3.94318	35.0985	3.66979	46.9101	3.94207	29.7438	3.65494	43.2	3.94187	54.0943	3.70349	47.896	3.94705
52.4277	3.70736	46.4431	3.94208	35.6206	3.67089	47.1023	3.94098	30.4446	3.65603	43.3956	3.94077	54.5546	3.70458	48.0791	3.94595
52.9806	3.70846	46.62	3.94099	35.9599	3.67198	47.2656	3.93988	30.9791	3.65713	43.5618	3.93968	55.0516	3.70568	48.2871	3.9447
53.5657	3.70956	46.8109	3.93989	36.5155	3.67308	47.4683	3.93879	31.6242	3.65822	43.7911	3.93858	55.537	3.70678	48.5038	3.9436
54.0843	3.71066	47.0007	3.93879	36.9109	3.67417	47.6682	3.93769	32.2531	3.65931	43.9615	3.93749	56.0413	3.70788	48.7	3.9425
54.6475	3.71176	47.1822	3.93769	37.4145	3.67527	47.8705	3.93659	32.8641	3.66041	44.1589	3.9364	56.5115	3.70897	48.8883	3.94141
55.2048	3.71286	47.4031	3.93643	37.7995	3.67637	48.0748	3.9355	33.3743	3.6615	44.3656	3.9353	57.0082	3.71007	49.0454	3.94031
55.7554	3.71395	47.5676	3.93533	38.2962	3.67746	48.2558	3.9344	34.0652	3.6626	44.5521	3.93421	57.4999	3.71117	49.2826	3.93921
56.2517	3.71505	47.7751	3.93423	38.7132	3.67856	48.431	3.9333	34.6589	3.66369	44.7403	3.93311	58.0857	3.71226	49.4751	3.93812
56.8413	3.71615	47.9557	3.93298	39.1838	3.67965	48.6164	3.93221	35.245	3.66479	44.9267	3.93202	58.5899	3.71336	49.6527	3.9367
57.4009	3.71725	48.1764	3.93188	39.6553	3.68075	48.826	3.93111	35.8183	3.66588	45.1031	3.93092	59.074	3.71446	49.8524	3.93561
58.0411	3.71835	48.3822	3.93062	40.0785	3.682	49.003	3.93002	36.4535	3.66698	45.3045	3.92983	59.5715	3.71556	50.0829	3.93451
58.5665	3.71945	48.5335	3.92952	40.6277	3.6831	49.2266	3.92892	37.024	3.66807	45.5224	3.92873	60.1246	3.71665	50.2658	3.93341
59.1763	3.72055	48.7867	3.92842	41.0449	3.68419	49.4029	3.92782	37.6833	3.66917	45.69	3.92764	60.6286	3.71775	50.4739	3.93232
59.7638	3.72165	48.9696	3.92733	41.4881	3.68529	49.5967	3.92673	38.1952	3.67026	45.8886	3.92654	61.1475	3.71885	50.6746	3.93122
60.3221	3.72275	49.1247	3.92623	41.9576	3.68639	49.7807	3.92563	38.8783	3.67135	46.0649	3.92545	61.6816	3.71994	50.8485	3.93012
60.9544	3.72385	49.3328	3.92513	42.3747	3.68748	49.9894	3.92454	39.4816	3.67245	46.2553	3.92435	62.2516	3.72104	51.0583	3.92887
61.5532	3.72495	49.5241	3.92387	42.7884	3.68858	50.1665	3.92344	40.1049	3.67354	46.4561	3.92326	62.8375	3.72214	51.2726	3.92777
62.1444	3.72605	49.7742	3.92262	43.2948	3.68967	50.4181	3.92219	40.6674	3.67464	46.6424	3.92217	63.3636	3.72323	51.4363	3.92667
62.7257	3.72714	49.9662	3.92152	43.7363	3.69077	50.5782	3.92109	41.2361	3.67573	46.8115	3.92107	63.8816	3.72433	51.648	3.92558
63.3979	3.72824	50.1616	3.92042	44.1473	3.69187	50.7495	3.92	41.7649	3.67683	47.0354	3.91982	64.4445	3.72543	51.8844	3.92448
63.944	3.72934	50.3657	3.91916	44.5882	3.69296	50.9631	3.9189	42.3748	3.67792	47.2873	3.91857	64.9808	3.72653	52.0488	3.92338
64.5862	3.73044	50.5517	3.91806	45.0142	3.69406	51.1401	3.9178	42.8976	3.67902	47.4827	3.91747	65.5435	3.72762	52.2565	3.92229
65.1519	3.73154	50.7286	3.91696	45.4126	3.69515	51.3445	3.91671	43.4582	3.68011	47.6794	3.91638	66.0328	3.72872	52.4275	3.92119
65.7772	3.73264	50.9737	3.91571	45.8908	3.69625	51.5562	3.91561	44.0152	3.6812	47.8785	3.91528	66.6462	3.72982	52.6392	3.92009
66.3812	3.73374	51.1803	3.91461	46.3616	3.69735	51.7367	3.91452	44.5341	3.6823	48.0791	3.91419	67.2038	3.73092	52.8386	3.91899
66.9604	3.73484	51.3423	3.91351	46.783	3.69844	51.9269	3.91342	45.1317	3.68339	48.2781	3.9131	67.7951	3.73201	53.0439	3.9179
67.6034	3.73594	51.5661	3.91241	47.236	3.69954	52.1683	3.91217	45.6532	3.68449	48.4683	3.912	68.3488	3.73311	53.239	3.9168
68.2557	3.73704	51.7266	3.91131	47.7171	3.70063	52.3699	3.91107	46.1113	3.68558	48.6715	3.91091	68.9507	3.73421	53.393	3.9157
68.8604	3.73813	51.9381	3.91021	48.1511	3.70173	52.5726	3.90998	46.7109	3.68668	48.8518	3.90981	69.4946	3.7353	53.6047	3.91461
69.4913	3.73923	52.1155	3.90911	48.6099	3.70283	52.7416	3.90888	47.2023	3.68777	49.0945	3.90856	70.0574	3.7364	53.834	3.91335
70.1151	3.74033	52.3134	3.90801	49.0351	3.70392	52.9641	3.90778	47.7132	3.68887	49.2882	3.90747	70.6672	3.7375	54.0464	3.91226
70.7617	3.74143	52.5443	3.90692	49.5042	3.70518	53.1385	3.90669	48.1928	3.68996	49.5004	3.90637	71.2034	3.73875	54.2375	3.91116
71.3708	3.74253	52.7375	3.90582	50.0072	3.70627	53.3526	3.90559	48.6753	3.69106	49.6843	3.90528	71.9439	3.73985	54.4376	3.9099
72.0079	3.74363	52.9214	3.90472	50.4552	3.70737	53.5527	3.90449	49.1911	3.69215	49.8859	3.90418	72.497	3.74095	54.6503	3.90881
72.5918	3.74473	53.1121	3.90362	50.9353	3.70846	53.7526	3.9034	49.6328	3.69325	50.0737	3.90309	73.1248	3.74204	54.8635	3.90771
73.1083	3.74583	53.3097	3.90252	51.3536	3.70956	53.9743	3.9023	50.1126	3.69434	50.2846	3.90199	73.7179	3.74314	55.0241	3.90661
73.9208	3.74693	53.5185	3.90142	51.8802	3.71066	54.1149	3.90121	50.6011	3.69543	50.5006	3.9009	74.2438	3.74424	55.2081	3.90551
74.5079	3.74803	53.6924	3.90032	52.3135	3.71175	54.3227	3.90011	51.0386	3.69653	50.7065	3.89981	74.8357	3.74533	55.4652	3.90442
75.1376	3.74912	53.9161	3.89922	52.774	3.71285	54.5476	3.89901	51.5213	3.69762	50.9516	3.89855	75.4943	3.74643	55.6204	3.90332
75.742	3.75022	54.0941	3.89812	53.2198	3.71394	54.7527	3.89792	51.9656	3.69872	51.1605	3.89746	76.1206	3.74753	55.8683	3.90222
76.3965	3.75132	54.2872	3.89702	53.6895	3.7152	54.9582	3.89682	52.5031	3.69981	51.3548	3.89636	76.6818	3.74863	56.0209	3.90113
77.0421	3.75242	54.4844	3.89593	54.2931	3.71629	55.1538	3.89573	52.9838	3.70091	51.5751	3.89527	77.2981	3.74972	56.2401	3.90003
77.6705	3.75352	54.6908	3.89483	54.6574	3.71739	55.3527	3.89463	53.401	3.702	51.7552	3.89418	77.8943	3.75082	56.4812	3.89893
78.2637	3.75462	54.8933	3.89373	55.1763	3.71848	55.5449	3.89354	53.9466	3.7031	51.9706	3.89308	78.5111	3.75192	56.6681	3.89784
78.9459	3.75572	55.1144	3.89247	55.6713	3.71958	55.7465	3.89244	54.4016	3.70419	52.1698	3.89199	79.1652	3.75302	56.8569	3.89674
79.5365	3.75682	55.3238	3.89137	56.1924	3.72068	55.9536	3.89134	54.8814	3.70528	52.3921	3.89089	79.7316	3.75411	57.0606	3.89564
80.1627	3.75792	55.5242	3.89027	56.6271	3.72177	56.1429	3.89025	55.3546	3.70638	52.5978	3.8898	80.2842	3.75521	57.2813	3.89454
80.7615	3.75902	55.7041	3.88917	57.1557	3.72287	56.3587	3.88915	55.8648	3.70748	52.8334	3.8887	80.8423	3.75631	57.4802	3.89345
81.4382	3.76011	55.9175	3.88808	57.6472	3.72396	56.5587	3.88806	56.3395	3.70873	53.0169	3.88761	81.5121	3.7574	57.6603	3.89235
82.076	3.76121	56.1326	3.88698	58.08	3.72506	56.7936	3.88696	56.9399	3.70982	53.2298	3.88651	82.1296	3.7585	57.8862	3.89125
82.657	3.76231	56.3266	3.88588	58.563	3.72616	56.9802	3.88586	57.3955	3.71092	53.4274	3.88542	82.6646	3.7596	58.0565	3.89016
83.2696	3.76341	56.5151	3.88478	59.0909	3.72725	57.1932	3.88477	57.8895	3.71201	53.6527	3.88433	83.3029	3.7607	58.3105	3.8889
83.9006	3.76451	56.6934	3.88368	59.6113	3.72835	57.3995	3.88367	58.383	3.7131	53.8813	3.88323	83.9442	3.76179	58.5309	3.88765
84.5301	3.76561	56.9443	3.88242	60.1282	3.7296	57.6161	3.88257	58.9057	3.7142	54.0395	3.88214	84.5003	3.76289	58.7595	3.88639
85.0658	3.76671	57.1606	3.88132	60.7288	3.7307	57.8045	3.88148	59.4254	3.71529	54.3068	3.88104	84.9754	3.76399	58.9919	3.88514
85.6643	3.76781	57.3748	3.88022	61.1917	3.73179	58.0338	3.88038	59.912	3.71639	54.5045	3.87995	85.6367	3.76508	59.2565	3.88404
86.2944	3.76891	57.6109	3.87913	61.6792	3.73289	58.2585	3.87929	60.4355	3.71748	54.727	3.87885	86.2606	3.76618	59.4437	3.88295
86.7992	3.77001	57.7945	3.87803	62.2467	3.73398	58.4384	3.87819	60.9642	3.71873	54.9605	3.8776	86.8196	3.76728	59.6527	3.88185
87.4323	3.7711	57.9928	3.87693	62.8051	3.73508	58.6409	3.87709	61.5714	3.71983	55.1921	3.87651	87.381	3.76837	59.8705	3.88075
87.9037	3.7722	58.1984	3.87583	63.2968	3.73618	58.8904	3.876	62.0743	3.72092	55.4079	3.87541	87.9473	3.76947	60.0781	3.87966
88.524	3.7733	58.4029	3.87473	63.8614	3.73727	59.0892	3.8749	62.5641	3.72202	55.6205	3.87432	88.5451	3.77057	60.3017	3.87856
89.1499	3.7744	58.5652	3.87363	64.4019	3.73837	59.2772	3.87381	63.1394	3.72311	55.8527	3.87322	89.0722	3.77167	60.499	3.87746
89.7328	3.7755	58.8428	3.87237	64.945	3.73947	59.4712	3.87271	63.6908	3.72421	56.0714	3.87213	89.6788	3.77276	60.709	3.87636
90.3118	3.7766	59.077	3.87127	65.4299	3.74056	59.7101	3.87146	64.2013	3.7253	56.2803	3.87103	90.227	3.77386	60.9704	3.87511
90.9108	3.77786	59.2444	3.87018	66	3.74166	59.9628	3.87036	64.745	3.7264	56.5266	3.86978	90.7863	3.77496	61.201	3.87401
91.5205	3.77896	59.5023	3.86908	66.5018	3.74275	60.1807	3.86927	65.2741	3.72749	56.8187	3.86869	91.3377	3.77605	61.4038	3.87291
92.0438	3.78005	59.6996	3.86798	67.0322	3.74385	60.3922	3.86817	65.8381	3.72858	57.0108	3.86759	91.8838	3.77715	61.6285	3.87166
92.5902	3.78115	59.9283	3.86688	67.5635	3.74495	60.5852	3.86707	66.3845	3.72968	57.2147	3.8665	92.3849	3.77825	61.8835	3.87041
93.0625	3.78225	60.1367	3.86578	68.1324	3.74604	60.8652	3.86598	66.8761	3.73077	57.455	3.86541	92.9856	3.77935	62.1288	3.86931
93.6665	3.78335	60.3163	3.86452	68.6645	3.74714	61.0533	3.86473	67.452	3.73187	57.6631	3.86431	93.4802	3.78044	62.2951	3.86821
94.1403	3.78445	60.5929	3.86327	69.2657	3.74823	61.2814	3.86363	67.9471	3.73296	57.9002	3.86321	93.9558	3.78154	62.532	3.86712
94.7095	3.78555	60.8182	3.86217	69.7758	3.74933	61.5356	3.86253	68.5493	3.73406	58.1444	3.86212	94.5084	3.78264	62.7569	3.86602
95.2334	3.78665	61.0358	3.86107	70.3867	3.75042	61.7223	3.86144	69.1205	3.73515	58.3657	3.86087	95.0653	3.78389	62.99	3.86492
95.7522	3.78775	61.2549	3.85981	70.9	3.75152	61.973	3.86034	69.6438	3.73625	58.6312	3.85978	95.6409	3.78499	63.1828	3.86367
96.1819	3.78885	61.5067	3.85856	71.5487	3.75262	62.1968	3.85925	70.2521	3.73734	58.9007	3.85852	96.1141	3.78608	63.4329	3.86257
96.6783	3.78995	61.7747	3.8573	72.0337	3.75371	62.3941	3.85815	70.8369	3.73844	59.1203	3.85743	96.6147	3.78718	63.6849	3.86147
97.2044	3.79105	62.0399	3.85604	72.637	3.75497	62.6079	3.85705	71.3732	3.73953	59.3806	3.85634	97.0725	3.78828	63.8983	3.86038
97.6854	3.79214	62.2316	3.85479	73.2607	3.75606	62.8777	3.85596	71.9066	3.74062	59.6274	3.85524	97.6014	3.78938	64.1211	3.85928
98.1641	3.79324	62.234	3.85589	73.8174	3.75716	63.1	3.85486	72.5411	3.74172	59.8457	3.85415	98.0669	3.79047	64.3144	3.85818
98.6598	3.79434	62.2755	3.85479	74.4093	3.75825	63.3126	3.85377	73.0871	3.74281	60.0811	3.85305	98.5474	3.79157	64.5682	3.85693
99.1014	3.79544	62.5825	3.85369	74.9602	3.75935	63.5229	3.85267	73.6387	3.74391	60.3593	3.85196	98.9933	3.79267	64.8246	3.85583
99.596	3.79654	62.769	3.85259	75.5694	3.76045	63.7623	3.85157	74.1695	3.745	60.5839	3.85086	99.4885	3.79377	65.0772	3.85473
100.047	3.79764	63.0033	3.85149	76.0678	3.76154	63.9715	3.85048	74.8581	3.74625	60.7937	3.84977	99.9526	3.79486	65.3209	3.85348
100.486	3.79874	63.1671	3.85039	76.7069	3.76264	64.2469	3.84938	75.498	3.74735	61.058	3.84852	100.418	3.79596	65.6018	3.85238
100.918	3.79984	63.438	3.84914	77.1916	3.76373	64.4725	3.84828	76.1241	3.74844	61.3452	3.84742	100.87	3.79706	65.8168	3.85129
101.365	3.80094	63.7279	3.84788	77.809	3.76483	64.6866	3.84719	76.6392	3.74954	61.5745	3.84633	101.271	3.79831	66.0663	3.85003
101.818	3.80204	63.9484	3.84663	78.3534	3.76593	64.9601	3.84609	77.2101	3.75063	61.8103	3.84523	101.811	3.79941	66.3506	3.84878
102.252	3.80314	64.2471	3.84537	79.0422	3.76718	65.1777	3.845	77.8214	3.75173	62.0699	3.84414	102.238	3.8005	66.5991	3.84768
102.653	3.80423	64.5173	3.84427	79.6391	3.76827	65.4245	3.8439	78.3611	3.75282	62.3038	3.84289	102.63	3.8016	66.8504	3.84658
103.086	3.80533	64.7034	3.84317	80.2044	3.76937	65.6488	3.8428	78.9774	3.75392	62.619	3.84179	103.065	3.8027	67.0753	3.84549
103.515	3.80643	64.9634	3.84207	80.7708	3.77047	65.9254	3.84171	79.4712	3.75501	62.8649	3.8407	103.484	3.8038	67.308	3.84439
103.904	3.80769	65.1738	3.84097	81.3134	3.77156	66.1658	3.84061	80.1105	3.7561	63.1353	3.83945	103.902	3.80489	67.5437	3.84314
104.368	3.80879	65.4196	3.83972	81.9043	3.77266	66.3926	3.83952	80.7235	3.7572	63.4197	3.83835	104.333	3.80599	67.8309	3.84204
104.783	3.80989	65.7006	3.83846	82.448	3.77376	66.6435	3.83842	81.2747	3.75829	63.6419	3.83726	104.729	3.80709	68.0751	3.84094
105.181	3.81099	65.988	3.83736	82.9995	3.77485	66.9005	3.83732	81.872	3.75939	63.9614	3.83616	105.146	3.80818	68.3245	3.83985
105.601	3.81208	66.2172	3.83626	83.4836	3.77595	67.1677	3.83623	82.4748	3.76048	64.1905	3.83507	105.51	3.80928	68.5717	3.83875
105.949	3.81318	66.4594	3.83501	84.1345	3.77704	67.3941	3.83513	83.0269	3.76158	64.4496	3.83398	105.902	3.81038	68.7936	3.83749
106.346	3.81428	66.725	3.83391	84.6748	3.77814	67.6433	3.83404	83.6432	3.76267	64.6848	3.83288	106.316	3.81148	69.0702	3.8364
106.734	3.81554	66.9587	3.83281	85.2323	3.77923	67.8881	3.83294	84.1902	3.76377	64.9639	3.83163	106.718	3.81257	69.3333	3.8353
107.193	3.81664	67.2474	3.83155	85.7481	3.78033	68.1675	3.83169	84.7567	3.76502	65.3131	3.83053	107.099	3.81367	69.5824	3.8342
107.536	3.81774	67.5445	3.83045	86.3336	3.78143	68.4155	3.83059	85.4416	3.76611	65.4949	3.82944	107.451	3.81477	69.8405	3.83311
107.902	3.81884	67.8057	3.82935	86.8421	3.78252	68.6064	3.8295	85.9613	3.76721	65.829	3.82835	107.827	3.81586	70.0802	3.83201
108.256	3.81993	68.0155	3.82826	87.3915	3.78362	68.9528	3.8284	86.5468	3.7683	66.0839	3.82725	108.221	3.81696	70.3453	3.83091
108.65	3.82103	68.2658	3.82716	87.925	3.78471	69.2021	3.8273	87.0928	3.7694	66.3522	3.82616	108.561	3.81806	70.5961	3.82981
109.004	3.82213	68.5909	3.8259	88.42	3.78597	69.4553	3.82621	87.659	3.77065	66.6132	3.82506	108.932	3.81916	70.886	3.82872
109.37	3.82323	68.8446	3.8248	89.0297	3.78706	69.6965	3.82511	88.2991	3.77174	66.9039	3.82381	109.262	3.82025	71.1469	3.82762
109.703	3.82433	69.1203	3.8237	89.58	3.78816	69.9893	3.82402	88.8342	3.77284	67.2232	3.82272	109.657	3.82135	71.4353	3.82652
110.068	3.82543	69.3856	3.8226	90.0423	3.78926	70.2637	3.82292	89.3695	3.77393	67.4811	3.82162	109.983	3.82245	71.6936	3.82543
110.349	3.82653	69.6096	3.8215	90.5739	3.79035	70.5138	3.82182	89.8278	3.77502	67.8123	3.82053	110.339	3.82354	71.9317	3.82417
110.753	3.82763	69.8685	3.82041	91.0579	3.79145	70.7803	3.82073	90.456	3.77612	68.0798	3.81943	110.67	3.82464	72.265	3.82307
111.086	3.82873	70.1286	3.81915	91.5509	3.79254	71.0776	3.81948	90.9596	3.77721	68.3633	3.81834	110.988	3.82574	72.4553	3.82198
111.413	3.82983	70.4662	3.81805	92.0838	3.79364	71.4073	3.81822	91.4979	3.77831	68.6278	3.81724	111.34	3.82684	72.8081	3.82088
111.72	3.83093	70.6862	3.81695	92.5796	3.79474	71.7323	3.81713	91.9874	3.7794	68.95	3.81599	111.658	3.82793	73.062	3.81978
112.045	3.83202	71.0132	3.81585	93.0863	3.79599	71.977	3.81603	92.581	3.7805	69.3458	3.81474	111.981	3.82903	73.3595	3.81869
112.391	3.83312	71.2778	3.81475	93.6499	3.79724	72.3108	3.81493	93.0436	3.78159	69.6472	3.81365	112.328	3.83013	73.6396	3.81759
112.678	3.83422	71.5667	3.81365	94.1691	3.79834	72.5821	3.81384	93.555	3.78269	69.9316	3.81255	112.643	3.83122	73.946	3.81649
113.007	3.83532	71.8332	3.81256	94.6108	3.79943	72.8633	3.81274	94.0699	3.78378	70.2615	3.81146	112.97	3.83232	74.2031	3.81539
113.342	3.83642	72.1102	3.81146	95.1352	3.80053	73.1293	3.81165	94.5752	3.78503	70.508	3.81036	113.313	3.83342	74.4887	3.8143
113.668	3.83752	72.3926	3.81036	95.5624	3.80163	73.4372	3.81055	95.1638	3.78613	70.8679	3.80927	113.625	3.83452	74.7555	3.81304
113.985	3.83862	72.6835	3.80926	96.0729	3.80272	73.6982	3.80945	95.6405	3.78722	71.1546	3.80817	113.945	3.83561	75.0656	3.81195
114.288	3.83972	72.9286	3.808	96.4851	3.80382	73.9835	3.80836	96.1053	3.78832	71.4776	3.80708	114.237	3.83671	75.366	3.81085
114.604	3.84082	73.2904	3.8069	96.947	3.80491	74.2959	3.80726	96.6234	3.78941	71.778	3.80599	114.56	3.83781	75.6602	3.80975
114.893	3.84192	73.514	3.8058	97.3246	3.80601	74.6463	3.80617	97.0759	3.79051	72.1741	3.80473	114.866	3.83906	75.9565	3.80865
115.186	3.84301	73.8821	3.8047	97.8621	3.80711	74.8965	3.80507	97.5393	3.7916	72.5114	3.80364	115.204	3.84016	76.2814	3.80756
115.487	3.84411	74.1863	3.80361	98.268	3.8082	75.2112	3.80397	98.0128	3.79269	72.8283	3.80254	115.506	3.84125	76.6224	3.80646
115.775	3.84521	74.4968	3.80251	98.6702	3.8093	75.5086	3.80288	98.4556	3.79379	73.0942	3.80145	115.81	3.84235	76.9167	3.80536
116.046	3.84631	74.7658	3.80141	99.1359	3.81039	75.8544	3.80163	98.8922	3.79488	73.4592	3.80036	116.092	3.84345	77.1804	3.80427
116.351	3.84741	75.0525	3.80015	99.5659	3.81149	76.2052	3.80053	99.3682	3.79598	73.7963	3.79926	116.411	3.84455	77.5152	3.80317
116.668	3.84851	75.4179	3.79905	99.9791	3.81258	76.4935	3.79943	99.8093	3.79707	74.1062	3.79817	116.686	3.84564	77.8444	3.80207
116.945	3.84961	75.7703	3.79795	100.375	3.81368	76.8313	3.79834	100.236	3.79817	74.4767	3.79707	116.95	3.84674	78.1223	3.80098
117.213	3.85071	76.0216	3.79685	100.821	3.81478	77.1539	3.79724	100.721	3.79926	74.7662	3.79598	117.267	3.84784	78.4637	3.79988
117.474	3.85181	76.3677	3.79576	101.218	3.81603	77.4921	3.79615	101.134	3.80036	75.1845	3.79488	117.547	3.84909	78.8317	3.79862
117.795	3.8529	76.6869	3.79466	101.634	3.81713	77.7803	3.79505	101.588	3.80145	75.4884	3.79379	117.85	3.85019	79.1384	3.79753
118.05	3.854	76.9959	3.79356	102.079	3.81822	78.1257	3.79395	101.983	3.80254	75.8569	3.79269	118.161	3.85129	79.5055	3.79643
118.349	3.8551	77.355	3.79246	102.461	3.81932	78.4671	3.79286	102.445	3.8038	76.1624	3.7916	118.447	3.85238	79.8226	3.79533
118.642	3.85636	77.6842	3.79136	102.84	3.82041	78.8029	3.79176	102.896	3.80505	76.5969	3.79051	118.748	3.85348	80.1472	3.79424
118.985	3.85746	78.0096	3.79026	103.244	3.82151	79.1429	3.79067	103.398	3.80614	76.8957	3.78941	119.04	3.85473	80.4854	3.79298
119.21	3.85856	78.3408	3.78916	103.583	3.82261	79.5351	3.78941	103.781	3.80724	77.2379	3.78832	119.343	3.85583	80.8571	3.79188
119.496	3.85966	78.6773	3.78806	103.983	3.8237	79.8903	3.78832	104.203	3.80833	77.6329	3.78722	119.597	3.85693	81.1877	3.79079
119.762	3.86076	78.9821	3.78696	104.358	3.8248	80.2391	3.78722	104.582	3.80943	77.9953	3.78613	119.833	3.85803	81.5933	3.78969
120.053	3.86185	79.3809	3.78571	104.74	3.82589	80.5861	3.78612	104.986	3.81052	78.3888	3.78503	120.104	3.85912	81.9415	3.78859
120.303	3.86295	79.7501	3.78461	105.124	3.82699	80.9402	3.78503	105.356	3.81162	78.7566	3.78394	120.426	3.86022	82.2337	3.7875
120.581	3.86421	80.1095	3.78351	105.479	3.82809	81.3078	3.78377	105.764	3.81271	79.094	3.78284	120.678	3.86132	82.6551	3.7864
120.837	3.86531	80.4873	3.78241	105.854	3.82918	81.7374	3.78252	106.136	3.8138	79.5204	3.78175	120.935	3.86241	83.0255	3.7853
121.082	3.86641	80.8406	3.78131	106.187	3.83028	82.1539	3.78143	106.53	3.8149	79.9075	3.78065	121.196	3.86351	83.3914	3.7842
121.394	3.86751	81.1029	3.78021	106.567	3.83137	82.5012	3.78033	106.895	3.81599	80.2589	3.77956	121.436	3.86461	83.6972	3.78311
121.646	3.86861	81.5547	3.77911	106.899	3.83247	82.9019	3.77923	107.273	3.81709	80.6971	3.77847	121.687	3.86571	84.1213	3.78201
121.864	3.86971	81.9156	3.77801	107.24	3.83357	83.2057	3.77814	107.612	3.81818	81.0709	3.77737	121.962	3.8668	84.4645	3.78091
122.135	3.8708	82.3087	3.77691	107.637	3.83466	83.6254	3.77689	107.994	3.81928	81.4859	3.77628	122.233	3.8679	84.8804	3.77982
122.393	3.8719	82.6888	3.7755	107.946	3.83576	84.1006	3.77563	108.354	3.82037	81.8964	3.77518	122.495	3.86915	85.3233	3.7784
122.628	3.873	83.1846	3.7744	108.283	3.83685	84.4992	3.77454	108.705	3.82147	82.2898	3.77409	122.798	3.87025	85.7584	3.77731
122.878	3.8741	83.564	3.7733	108.608	3.83795	84.9264	3.77344	109.065	3.82256	82.719	3.77299	123.042	3.87135	86.1391	3.77621
123.125	3.8752	83.8922	3.77205	108.975	3.83905	85.2856	3.77235	109.462	3.82366	83.0104	3.7719	123.301	3.87244	86.533	3.77511
123.369	3.8763	84.3931	3.77095	109.285	3.84014	85.748	3.77125	109.797	3.82475	83.5171	3.7708	123.53	3.87354	86.8523	3.77402
123.622	3.8774	84.8118	3.76985	109.634	3.84124	86.1449	3.77015	110.131	3.82584	83.9392	3.76971	123.781	3.87464	86.8575	3.77511
123.87	3.8785	85.1259	3.76875	109.896	3.84233	86.624	3.76906	110.48	3.82694	84.4087	3.76846	124.028	3.87574	86.9628	3.77402
124.128	3.8796	85.593	3.76749	110.254	3.84343	86.9946	3.76796	110.843	3.82819	84.8358	3.76736	124.281	3.87683	87.2674	3.77292
124.372	3.88069	85.9695	3.7664	110.583	3.84453	87.4266	3.76687	111.229	3.82928	85.3029	3.76627	124.521	3.87809	87.8023	3.77182
124.605	3.88179	86.4597	3.7653	110.894	3.84562	87.8934	3.76577	111.544	3.83038	85.7332	3.76517	124.776	3.87918	88.2077	3.77073
124.83	3.88289	86.9227	3.7642	111.227	3.84672	88.2895	3.76467	111.874	3.83147	86.1167	3.76408	125.05	3.88028	88.5748	3.76947
125.065	3.88399	87.2756	3.7631	111.543	3.84782	88.6762	3.76358	112.205	3.83257	86.6208	3.76299	125.292	3.88138	89.0718	3.76837
125.327	3.88509	87.7349	3.762	111.794	3.84891	89.0687	3.76248	112.548	3.83366	87.0885	3.76189	125.516	3.88248	89.4949	3.76728
125.566	3.88619	88.2006	3.7609	112.163	3.85001	89.5356	3.76139	112.867	3.83476	87.5246	3.76079	125.757	3.88357	89.9538	3.76618
125.767	3.88729	88.5823	3.7598	112.454	3.8511	89.9632	3.76029	113.191	3.83585	87.931	3.7597	126.018	3.88467	90.3932	3.76508
126.015	3.88839	89.0123	3.7587	112.7	3.85236	90.4065	3.75919	113.508	3.83695	88.4357	3.75845	126.228	3.88577	90.8052	3.76399
126.25	3.88949	89.4436	3.7576	113.09	3.85345	90.8317	3.7581	113.825	3.83804	88.9685	3.75736	126.468	3.88686	91.2094	3.76289
126.487	3.89059	89.9797	3.7565	113.352	3.85455	91.3676	3.757	114.128	3.83914	89.4293	3.75626	126.712	3.88796	91.6066	3.76164
126.707	3.89169	90.3863	3.75541	113.681	3.85564	91.7794	3.7559	114.437	3.84023	89.9074	3.75517	126.951	3.88906	92.1539	3.76054
126.927	3.89278	90.8096	3.75431	113.952	3.85674	92.2509	3.75465	114.776	3.84132	90.3638	3.75407	127.188	3.89016	92.6529	3.75928
127.193	3.89388	91.2771	3.75321	114.251	3.85784	92.7567	3.75356	115.074	3.84242	90.8242	3.75298	127.425	3.89125	93.1646	3.75819
127.406	3.89498	91.7628	3.75211	114.516	3.85893	93.1947	3.75246	115.348	3.84351	91.311	3.75188	127.64	3.89235	93.6398	3.75709
127.646	3.89608	92.2531	3.75085	114.849	3.86003	93.6744	3.75136	115.714	3.84461	91.8302	3.75079	127.91	3.89345	94.0436	3.75599
127.862	3.89718	92.7961	3.74975	115.119	3.86112	94.1337	3.75027	116.006	3.8457	92.3712	3.74969	128.121	3.89454	94.606	3.75458
128.084	3.89828	93.2317	3.74865	115.38	3.86238	94.6586	3.74917	116.299	3.8468	92.9126	3.74844	128.341	3.89564	95.1131	3.75349
128.297	3.89938	93.7585	3.7474	115.701	3.86347	95.0904	3.74808	116.571	3.84789	93.3773	3.74735	128.578	3.89674	95.6837	3.75239
128.546	3.90048	94.2531	3.7463	115.999	3.86457	95.6052	3.74698	116.907	3.84899	93.8739	3.74625	128.802	3.89784	96.0532	3.75129
128.76	3.90158	94.7127	3.7452	116.284	3.86566	96.0918	3.74588	117.158	3.85008	94.3899	3.74516	129.056	3.89893	96.5981	3.75019
128.999	3.90283	95.2546	3.7441	116.524	3.86676	96.5911	3.74463	117.492	3.85118	94.86	3.74406	129.252	3.90003	97.0915	3.7491
129.257	3.90393	95.7536	3.743	116.793	3.86786	97.0374	3.74354	117.768	3.85227	95.3772	3.74297	129.483	3.90113	97.5936	3.748
129.469	3.90503	96.2016	3.74174	117.061	3.86895	97.6238	3.74244	118.076	3.85336	95.8605	3.74172	129.717	3.90222	98.0515	3.7469
129.676	3.90613	96.7196	3.74065	117.341	3.87005	98.0844	3.74134	118.367	3.85446	96.4481	3.74062	129.951	3.90332	98.5467	3.7458
129.923	3.90723	97.3046	3.73955	117.611	3.87114	98.5219	3.74025	118.625	3.85555	96.9551	3.73953	130.17	3.90442	99.0811	3.74471
130.144	3.90833	97.6667	3.73845	117.864	3.87224	99.0599	3.73915	118.916	3.85665	97.4664	3.73844	130.357	3.90551	99.5869	3.74361
130.354	3.90943	98.2342	3.73719	118.129	3.87334	99.5781	3.73806	119.198	3.85774	98.0161	3.73734	130.621	3.90661	100.006	3.74251
130.571	3.91053	98.8366	3.73609	118.375	3.87443	100.106	3.73696	119.447	3.85884	98.5173	3.73625	130.843	3.90771	100.454	3.74142
130.783	3.91162	99.4525	3.73499	118.597	3.87553	100.633	3.73586	119.767	3.85993	99.0314	3.735	131.05	3.90881	100.985	3.74032
131.003	3.91272	99.815	3.7339	118.945	3.87663	101.112	3.73477	120.027	3.86103	99.6383	3.7339	131.276	3.9099	101.585	3.73922
131.196	3.91382	100.373	3.7328	119.176	3.87772	101.61	3.73367	120.268	3.86212	100.074	3.73281	131.518	3.911	102.102	3.73813
131.414	3.91492	100.904	3.7317	119.439	3.87882	102.096	3.73258	120.557	3.86321	100.615	3.73171	131.706	3.9121	102.531	3.73687
131.615	3.91602	101.435	3.73044	119.67	3.87991	102.626	3.73148	120.84	3.86431	101.147	3.73062	131.949	3.9132	103.141	3.73577
131.865	3.91712	102.018	3.72934	119.953	3.88101	103.117	3.73038	121.126	3.86541	101.634	3.72952	132.158	3.91429	103.649	3.73468
132.063	3.91822	102.533	3.72824	120.204	3.88211	103.609	3.72929	121.396	3.8665	102.217	3.72843	132.386	3.91539	104.21	3.73358
132.279	3.91932	103.048	3.72714	120.438	3.8832	104.151	3.72804	121.66	3.86759	102.746	3.72733	132.595	3.91649	104.644	3.73248
132.486	3.92042	103.577	3.72605	120.682	3.8843	104.695	3.72694	121.926	3.86869	103.291	3.72624	132.818	3.91758	105.245	3.73139
132.716	3.92152	104.174	3.72495	120.948	3.88539	105.224	3.72584	122.185	3.86978	103.854	3.72514	133.007	3.91868	105.79	3.73029
132.92	3.92262	104.569	3.72385	121.179	3.88649	105.756	3.72475	122.444	3.87088	104.268	3.72405	133.27	3.91978	106.269	3.72919
133.128	3.92372	105.075	3.72275	121.43	3.88759	106.135	3.72365	122.674	3.87197	104.843	3.72295	133.445	3.92088	106.766	3.72809
133.343	3.92481	105.594	3.72165	121.681	3.88868	106.741	3.72255	122.958	3.87307	105.349	3.72186	133.682	3.92197	107.306	3.727
133.549	3.92591	106.185	3.72055	121.933	3.88978	107.275	3.72146	123.218	3.87416	105.843	3.72077	133.882	3.92307	107.828	3.7259
133.748	3.92701	106.597	3.71945	122.185	3.89087	107.726	3.72036	123.474	3.87526	106.382	3.71967	134.13	3.92417	108.429	3.7248
133.974	3.92811	107.185	3.71835	122.422	3.89197	108.27	3.71927	123.717	3.87635	106.971	3.71842	134.321	3.92526	108.857	3.72371
134.172	3.92921	107.733	3.71725	122.659	3.89307	108.775	3.71801	124.001	3.87744	107.513	3.71733	134.551	3.92636	109.349	3.72261
134.396	3.93031	108.242	3.71615	122.887	3.89416	109.422	3.71692	124.228	3.87854	108.002	3.71623	134.75	3.92746	109.899	3.72151
134.572	3.93141	108.715	3.7149	123.111	3.89526	109.862	3.71582	124.484	3.87963	108.581	3.71514	134.975	3.92855	110.463	3.72026
134.812	3.93251	109.343	3.7138	123.372	3.89635	110.435	3.71473	124.734	3.88073	109.096	3.71404	135.159	3.92965	110.936	3.71916
135.009	3.93361	109.745	3.7127	123.608	3.89745	110.836	3.71363	125.01	3.88182	109.595	3.71295	135.391	3.93075	111.526	3.71806
135.214	3.93471	110.206	3.7116	123.85	3.89854	111.378	3.71253	125.235	3.88292	110.174	3.7117	135.62	3.93185	111.956	3.71697
135.421	3.9358	110.871	3.7105	124.079	3.89964	111.846	3.71144	125.498	3.88401	110.763	3.7106	135.834	3.9331	112.529	3.71587
135.626	3.9369	111.334	3.7094	124.336	3.90074	112.366	3.71034	125.693	3.88511	111.265	3.70951	136.091	3.9342	113.031	3.71461
135.84	3.938	111.891	3.7083	124.565	3.90183	112.884	3.70925	125.994	3.8862	111.824	3.70841	136.277	3.9353	113.633	3.71336
136.052	3.9391	112.405	3.7072	124.792	3.90309	113.357	3.70815	126.234	3.8873	112.269	3.70732	136.494	3.93639	114.261	3.71211
136.261	3.9402	112.917	3.70611	125.056	3.90434	113.859	3.70705	126.487	3.88839	112.862	3.70622	136.69	3.93749	114.818	3.71085
136.452	3.9413	113.388	3.70501	125.313	3.90559	114.37	3.70596	126.707	3.88949	113.276	3.70513	136.929	3.93874	115.414	3.70976
136.668	3.9424	113.876	3.70391	125.585	3.90669	114.795	3.70486	126.973	3.89058	113.879	3.70404	137.147	3.93984	115.921	3.70866
136.877	3.9435	114.413	3.70281	125.785	3.90778	115.354	3.70377	127.179	3.89167	114.387	3.70294	137.368	3.94094	116.271	3.70756
137.077	3.9446	114.966	3.70155	126.017	3.90888	115.753	3.70267	127.443	3.89277	114.886	3.70185	137.567	3.94203	116.275	3.70866
137.278	3.9457	115.467	3.7003	126.238	3.90998	116.295	3.70157	127.677	3.89386	115.348	3.70075	137.766	3.94313	116.401	3.70756
137.459	3.94679	116.121	3.69904	126.49	3.91107	116.715	3.70048	127.919	3.89511	115.825	3.69966	137.978	3.94423	116.909	3.70647
137.686	3.94789	116.551	3.69794	126.719	3.91217	117.297	3.69923	128.207	3.89621	116.465	3.69841	138.185	3.94533	117.345	3.70521
137.901	3.94899	117.189	3.69684	126.937	3.91326	117.777	3.69813	128.442	3.8973	116.936	3.69731	138.413	3.94642	118.01	3.70411
138.089	3.95009	117.712	3.69559	127.153	3.91436	118.259	3.69703	128.654	3.8984	117.462	3.69622	138.608	3.94752	118.409	3.70302
138.276	3.95119	118.226	3.69433	127.352	3.91561	118.817	3.69578	128.913	3.89949	117.946	3.69512	138.794	3.94862	118.924	3.70192
138.49	3.95229	118.779	3.69323	127.612	3.91671	119.352	3.69468	129.147	3.90059	118.427	3.69403	139.02	3.94971	119.441	3.70082
138.678	3.95339	119.224	3.69213	127.853	3.9178	119.66	3.69359	129.358	3.90168	118.926	3.69293	139.222	3.95081	119.933	3.69957
138.89	3.95449	119.708	3.69103	128.062	3.9189	120.228	3.69249	129.612	3.90278	119.476	3.69184	139.445	3.95191	120.536	3.69832
139.076	3.95559	120.203	3.68993	128.294	3.92	120.679	3.6914	129.845	3.90387	119.94	3.69074	139.651	3.95301	121.105	3.69722
139.277	3.95684	120.691	3.68883	128.517	3.92109	121.078	3.6903	130.064	3.90512	120.445	3.68965	139.849	3.9541	121.539	3.69612
139.509	3.95794	121.178	3.68758	128.722	3.92219	121.584	3.6892	130.336	3.90622	121.027	3.68855	140.063	3.9552	121.919	3.69502
139.725	3.95904	121.62	3.68648	128.94	3.92328	122.15	3.68811	130.559	3.90731	121.403	3.68746	140.269	3.9563	122.456	3.69393
139.92	3.96014	122.253	3.68538	129.178	3.92438	122.608	3.68701	130.79	3.90841	121.891	3.68636	140.471	3.95739	122.954	3.69267
140.121	3.96124	122.678	3.68412	129.394	3.92548	123.027	3.68592	131.024	3.9095	122.351	3.68527	140.678	3.95849	123.561	3.69157
140.319	3.96234	123.185	3.68303	129.608	3.92657	123.443	3.68482	131.256	3.91059	122.901	3.68418	140.882	3.95959	124.022	3.69048
140.506	3.96344	123.591	3.68193	129.807	3.92767	124.008	3.68372	131.469	3.91169	123.357	3.68308	141.091	3.96068	124.406	3.68938
140.711	3.96454	124.1	3.68083	130.031	3.92876	124.447	3.68263	131.704	3.91278	123.854	3.68199	141.291	3.96178	124.97	3.68813
140.902	3.96563	124.572	3.67973	130.266	3.93002	124.819	3.68153	131.922	3.91388	124.348	3.68089	141.486	3.96288	125.421	3.68703
141.091	3.96673	125.031	3.67863	130.509	3.93111	125.34	3.68044	132.146	3.91497	124.873	3.6798	141.706	3.96398	125.97	3.68593
141.309	3.96783	125.584	3.67753	130.725	3.93221	125.714	3.67934	132.386	3.91607	125.336	3.6787	141.907	3.96507	126.334	3.68484
141.495	3.96893	125.993	3.67643	130.937	3.9333	126.225	3.67824	132.583	3.91716	125.836	3.67761	142.123	3.96617	126.888	3.68374
141.68	3.97003	126.519	3.67533	131.125	3.9344	126.733	3.67715	132.799	3.91826	126.291	3.67651	142.32	3.96727	127.269	3.68264
141.907	3.97113	126.962	3.67423	131.352	3.93565	127.084	3.67605	133.036	3.91935	126.76	3.67542	142.509	3.96836	127.754	3.68154
142.096	3.97223	127.355	3.67313	131.621	3.93675	127.522	3.67496	133.252	3.92045	127.162	3.67433	142.693	3.96946	128.243	3.68045
142.267	3.97333	127.828	3.67204	131.796	3.93784	127.983	3.67386	133.487	3.92154	127.658	3.67323	142.925	3.97056	128.604	3.67935
142.467	3.97443	128.286	3.67094	132.02	3.93894	128.415	3.67276	133.68	3.92264	128.097	3.67214	143.113	3.97166	129.163	3.67825
142.676	3.97553	128.683	3.66984	132.217	3.94004	128.824	3.67167	133.935	3.92373	128.57	3.67104	143.331	3.97275	129.627	3.67716
142.87	3.97663	129.193	3.66874	132.442	3.94113	129.27	3.67042	134.162	3.92482	129.063	3.66995	143.529	3.97385	130.034	3.67606
143.061	3.97773	129.602	3.66764	132.626	3.94223	129.819	3.66932	134.377	3.92592	129.451	3.66885	143.737	3.97495	130.516	3.67496
143.26	3.97882	130.062	3.66654	132.87	3.94333	130.207	3.66822	134.58	3.92701	129.979	3.66776	143.93	3.97605	130.868	3.67387
143.481	3.97992	130.552	3.66544	133.058	3.94442	130.615	3.66713	134.813	3.92826	130.487	3.66666	144.135	3.97714	131.366	3.67261
143.658	3.98102	130.983	3.66434	133.281	3.94567	131.07	3.66603	135.068	3.92936	130.896	3.66557	144.338	3.97824	131.902	3.67136
143.858	3.98212	131.353	3.66324	133.521	3.94677	131.611	3.66478	135.267	3.93045	131.359	3.66447	144.531	3.97949	132.443	3.67026
144.021	3.98322	131.908	3.66214	133.699	3.94787	132.01	3.66368	135.506	3.93155	131.826	3.66338	144.773	3.98059	132.835	3.66916
144.245	3.98432	132.292	3.66089	133.934	3.94896	132.442	3.66259	135.701	3.93264	132.284	3.66213	144.944	3.98169	133.179	3.66807
144.432	3.98542	132.773	3.65979	134.114	3.95006	132.815	3.66149	135.937	3.93374	132.785	3.66103	145.161	3.98278	133.694	3.66697
144.631	3.98652	133.252	3.65869	134.355	3.95131	133.241	3.66039	136.138	3.93483	133.252	3.65994	145.375	3.98388	134.198	3.66572
144.82	3.98762	133.683	3.65759	134.576	3.95256	133.729	3.6593	136.365	3.93593	133.683	3.65884	145.582	3.98498	134.707	3.66462
145.018	3.98872	134.08	3.65649	134.832	3.95366	134.138	3.6582	136.575	3.93702	134.116	3.65775	145.76	3.98608	135.015	3.66352
145.207	3.98981	134.598	3.65539	135.035	3.95476	134.628	3.65711	136.779	3.93827	134.574	3.65666	145.979	3.98717	135.513	3.66242
145.402	3.99091	135.024	3.65429	135.236	3.95585	134.957	3.65601	137.046	3.93937	135.023	3.65556	146.174	3.98827	135.899	3.66133
145.599	3.99201	135.355	3.65319	135.422	3.95695	135.449	3.65491	137.214	3.94046	135.542	3.65447	146.393	3.98952	136.389	3.66023
145.787	3.99311	135.915	3.6521	135.634	3.95804	135.792	3.65382	137.463	3.94156	135.942	3.65337	146.603	3.99062	136.796	3.65913
145.995	3.99421	136.247	3.651	135.836	3.95914	136.215	3.65272	137.647	3.94265	136.444	3.65212	146.802	3.99172	137.203	3.65803
146.168	3.99531	136.75	3.64974	136.043	3.96024	136.672	3.65163	137.87	3.94374	136.974	3.65103	147	3.99282	137.648	3.65694
146.357	3.99641	137.24	3.64864	136.243	3.96133	137.062	3.65053	138.086	3.94484	137.41	3.64978	147.212	3.99391	138.095	3.65584
146.566	3.99751	137.618	3.64754	136.463	3.96258	137.458	3.64943	138.299	3.94593	137.873	3.64868	147.402	3.99501	138.454	3.65474
146.754	3.99861	138.039	3.64644	136.705	3.96368	137.79	3.64834	138.494	3.94703	138.281	3.64759	147.597	3.99611	138.921	3.65365
146.932	3.99971	138.538	3.64534	136.883	3.96478	138.299	3.64724	138.708	3.94828	138.721	3.64649	147.796	3.9972	139.331	3.65255
147.154	4.0008	138.937	3.64409	137.088	3.96587	138.696	3.64615	138.955	3.94937	139.253	3.6454	147.999	3.9983	139.749	3.65145
147.336	4.0019	139.442	3.64299	137.297	3.96697	139.127	3.64505	139.155	3.95047	139.65	3.6443	148.196	3.99956	140.2	3.65035
147.533	4.003	139.833	3.64189	137.503	3.96806	139.475	3.64395	139.368	3.95156	140.054	3.64321	148.425	4.00065	140.601	3.64926
147.724	4.0041	140.279	3.64079	137.694	3.96916	139.894	3.64286	139.575	3.95266	140.523	3.64211	148.604	4.00175	140.956	3.64816
147.899	4.0052	140.715	3.63969	137.912	3.97026	140.362	3.64161	139.802	3.95375	140.981	3.64102	148.797	4.00285	141.419	3.64706
148.099	4.0063	141.109	3.63859	138.106	3.97135	140.811	3.64035	139.996	3.95485	141.422	3.63992	149.012	4.00394	141.828	3.64597
148.294	4.0074	141.554	3.63749	138.306	3.97261	141.317	3.6391	140.205	3.95594	141.892	3.63883	149.212	4.00504	142.264	3.64487
148.48	4.0085	141.978	3.63639	138.547	3.97386	141.683	3.63785	140.418	3.95703	142.252	3.63774	149.418	4.00614	142.659	3.64377
148.678	4.0096	142.429	3.6353	138.772	3.97495	142.173	3.63675	140.613	3.95813	142.672	3.63664	149.61	4.00723	143.046	3.64268
148.872	4.0107	142.85	3.6342	138.963	3.97605	142.586	3.63565	140.832	3.95922	143.077	3.63555	149.813	4.00833	143.469	3.64158
149.051	4.0118	143.219	3.6331	139.173	3.97715	143.018	3.63456	141.038	3.96032	143.51	3.63445	150.002	4.00943	143.862	3.64048
149.239	4.01289	143.639	3.632	139.362	3.97824	143.387	3.63346	141.238	3.96141	143.887	3.63336	150.204	4.01053	144.298	3.63938
149.443	4.01399	144.087	3.6309	139.572	3.97934	143.782	3.63237	141.448	3.96251	144.311	3.63211	150.386	4.01162	144.746	3.63813
149.624	4.01509	144.51	3.6298	139.766	3.98043	144.162	3.63127	141.651	3.9636	144.797	3.63101	150.592	4.01272	145.224	3.63703
149.814	4.01619	144.868	3.6287	139.983	3.98153	144.568	3.63017	141.859	3.9647	145.2	3.62992	150.801	4.01382	145.606	3.63593
149.992	4.01729	145.34	3.6276	140.14	3.98263	144.975	3.62908	142.067	3.96579	145.66	3.62882	150.99	4.01492	146.039	3.63484
150.186	4.01839	145.745	3.6265	140.37	3.98372	145.366	3.62798	142.271	3.96689	146.017	3.62773	151.186	4.01601	146.432	3.63374
150.391	4.01949	146.11	3.6254	140.567	3.98482	145.749	3.62689	142.462	3.96798	146.419	3.62663	151.38	4.01711	146.827	3.63264
150.593	4.02059	146.554	3.62431	140.788	3.98591	146.081	3.62579	142.688	3.96908	146.816	3.62554	151.585	4.01821	147.216	3.63155
150.793	4.02169	146.991	3.62321	140.984	3.98701	146.522	3.6247	142.868	3.97017	147.194	3.62444	151.783	4.0193	147.628	3.63045
150.978	4.02278	147.356	3.62211	141.179	3.98826	146.909	3.62344	143.097	3.97126	147.609	3.62335	151.96	4.0204	148.031	3.62935
151.167	4.02388	147.733	3.62101	141.417	3.98936	147.37	3.62235	143.291	3.97236	148.067	3.6221	152.158	4.0215	148.488	3.6281
151.339	4.02498	148.13	3.61991	141.6	3.99045	147.723	3.62125	143.484	3.97345	148.391	3.621	152.372	4.02259	148.9	3.627
151.521	4.02608	148.612	3.61881	141.805	3.99155	148.098	3.62015	143.682	3.97455	148.902	3.61991	152.541	4.02369	149.29	3.6259
151.694	4.02718	149.002	3.61771	141.966	3.99265	148.504	3.61906	143.878	3.97564	149.291	3.61882	152.744	4.02479	149.715	3.62481
151.919	4.02828	149.4	3.61661	142.206	3.99374	148.838	3.61781	144.093	3.97674	149.688	3.61772	152.926	4.02589	150.009	3.62371
152.095	4.02938	149.748	3.61551	142.374	3.99484	149.303	3.61655	144.291	3.97783	150.086	3.61663	153.139	4.02698	150.461	3.62261
152.273	4.03048	150.245	3.61426	142.585	3.99593	149.734	3.61546	144.482	3.97893	150.493	3.61553	153.325	4.02808	150.867	3.62152
152.47	4.03158	150.624	3.61316	142.805	3.99703	150.058	3.61436	144.704	3.98002	150.854	3.61444	153.514	4.02918	151.252	3.62042
152.654	4.03268	151.033	3.61206	142.992	3.99828	150.435	3.61327	144.911	3.98112	151.235	3.61334	153.721	4.03027	151.648	3.61932
152.826	4.03378	151.422	3.61096	143.216	3.99938	150.82	3.61217	145.108	3.98221	151.629	3.61225	153.92	4.03137	152.118	3.61822
153.01	4.03488	151.818	3.60986	143.421	4.00048	151.205	3.61107	145.312	3.98331	151.992	3.61115	154.102	4.03247	152.411	3.61713
153.194	4.03597	152.231	3.6086	143.608	4.00157	151.522	3.60998	145.505	3.9844	152.361	3.61006	154.293	4.03357	152.828	3.61603
153.382	4.03723	152.637	3.60735	143.787	4.00267	151.893	3.60888	145.692	3.98549	152.702	3.60896	154.492	4.03466	153.166	3.61493
153.593	4.03833	153.017	3.60625	144.014	4.00376	152.208	3.60778	145.892	3.98659	153.103	3.60787	154.671	4.03576	153.591	3.61384
153.773	4.03943	153.448	3.60515	144.219	4.00486	152.618	3.60669	146.097	3.98768	153.497	3.60677	154.87	4.03686	153.95	3.61274
153.959	4.04053	153.837	3.60405	144.402	4.00596	152.932	3.60559	146.299	3.98893	153.901	3.60568	155.078	4.03796	154.314	3.61164
154.161	4.04163	154.187	3.60295	144.609	4.00705	153.371	3.60434	146.523	3.99003	154.227	3.60459	155.246	4.03905	154.692	3.61055
154.361	4.04272	154.557	3.60154	144.78	4.00815	153.722	3.60324	146.73	3.99112	154.583	3.60349	155.451	4.04015	155.056	3.60929
154.533	4.04382	155.008	3.60044	144.973	4.00924	154.028	3.60215	146.917	3.99222	154.937	3.6024	155.63	4.04125	155.556	3.60819
154.7	4.04492	155.343	3.59934	145.216	4.01034	154.402	3.6009	147.116	3.99331	155.338	3.6013	155.826	4.04234	155.882	3.6071
154.89	4.04602	155.723	3.59824	145.403	4.01144	154.773	3.5998	147.322	3.99441	155.681	3.60021	156.022	4.04344	156.272	3.606
155.085	4.04728	156.079	3.59714	145.595	4.01269	155.065	3.5987	147.513	3.9955	155.98	3.59911	156.225	4.04454	156.609	3.6049
155.285	4.04838	156.418	3.59604	145.849	4.01378	155.44	3.59761	147.71	3.9966	156.274	3.59802	156.403	4.04563	156.973	3.6038
155.466	4.04948	156.83	3.59479	146.015	4.01488	155.745	3.59651	147.915	3.99769	156.612	3.59692	156.596	4.04673	157.29	3.60271
155.651	4.05058	157.165	3.59369	146.226	4.01598	156.117	3.59526	148.093	3.99878	156.906	3.59583	156.784	4.04783	157.67	3.60161
155.853	4.05167	157.56	3.59259	146.426	4.01707	156.407	3.59416	148.284	3.99988	157.285	3.59458	156.971	4.04908	157.985	3.60051
156.024	4.05277	157.888	3.59149	146.634	4.01832	156.715	3.59307	148.498	4.00097	157.603	3.59348	157.189	4.05018	158.378	3.59942
156.209	4.05387	158.199	3.59039	146.86	4.01942	157.11	3.59181	148.691	4.00207	157.923	3.59239	157.356	4.05128	158.673	3.59832
156.372	4.05497	158.54	3.58929	147.041	4.02052	157.457	3.59056	148.891	4.00316	158.243	3.59129	157.579	4.05237	159.082	3.59722
156.566	4.05607	158.838	3.58819	147.238	4.02161	157.789	3.58947	149.093	4.00426	158.521	3.5902	157.752	4.05347	159.418	3.59612
156.754	4.05717	159.171	3.5871	147.409	4.02271	158.086	3.58837	149.282	4.00535	158.829	3.58911	157.953	4.05457	159.776	3.59503
156.935	4.05827	159.488	3.586	147.641	4.02381	158.443	3.58712	149.462	4.00645	159.102	3.58801	158.147	4.05567	160.092	3.59393
157.095	4.05937	159.808	3.5849	147.808	4.0249	158.749	3.58586	149.681	4.00754	159.39	3.58676	158.33	4.05676	160.422	3.59283
157.285	4.06047	160.162	3.5838	148.029	4.026	159.117	3.58461	149.874	4.00864	159.724	3.58567	158.515	4.05786	160.745	3.59174
157.485	4.06157	160.444	3.5827	148.223	4.02709	159.401	3.58352	150.069	4.00973	160.002	3.58457	158.695	4.05896	161.069	3.59064
157.659	4.06267	160.739	3.5816	148.417	4.02835	159.701	3.58242	150.235	4.01082	160.302	3.58348	158.879	4.06005	161.412	3.58954
157.839	4.06376	161.035	3.5805	148.622	4.02944	159.98	3.58132	150.446	4.01192	160.574	3.58238	159.086	4.06115	161.758	3.58845
158.02	4.06486	161.365	3.5794	148.804	4.03054	160.199	3.58023	150.63	4.01301	160.956	3.58129	159.261	4.06225	162.041	3.58735
158.2	4.06596	161.662	3.5783	149.032	4.03163	160.551	3.57913	150.808	4.01411	161.213	3.58019	159.447	4.06335	162.367	3.58609
158.366	4.06706	161.922	3.5772	149.185	4.03273	160.777	3.57804	150.968	4.0152	161.458	3.5791	159.617	4.06444	162.72	3.585
158.557	4.06816	162.249	3.5761	149.436	4.03398	161.083	3.57678	151.199	4.0163	161.71	3.578	159.817	4.06554	163.009	3.5839
158.724	4.06926	162.53	3.57501	149.655	4.03508	161.365	3.57553	151.37	4.01739	161.953	3.57691	160.005	4.06664	163.3	3.5828
158.913	4.07036	162.818	3.57391	149.84	4.03618	161.674	3.57443	151.569	4.01849	162.218	3.57581	160.202	4.06773	163.606	3.58171
159.099	4.07146	163.065	3.57281	150.012	4.03727	161.865	3.57334	151.744	4.01958	162.505	3.57456	160.365	4.06883	163.934	3.58061
159.258	4.07256	163.35	3.57155	150.202	4.03837	162.175	3.57209	151.954	4.02083	162.734	3.57347	160.543	4.06993	164.22	3.57951
159.435	4.07365	163.661	3.57045	150.426	4.03946	162.445	3.57083	152.17	4.02193	162.954	3.57237	160.731	4.07102	164.528	3.57841
159.612	4.07475	163.92	3.56935	150.622	4.04056	162.705	3.56974	152.348	4.02302	163.184	3.57128	160.942	4.07212	164.772	3.57732
159.811	4.07585	164.185	3.56825	150.835	4.04166	162.954	3.56864	152.538	4.02412	163.476	3.57018	161.123	4.07322	165.089	3.57622
159.983	4.07695	164.366	3.56716	150.969	4.04275	163.193	3.56755	152.701	4.02521	163.766	3.56909	161.304	4.07447	165.355	3.57512
160.162	4.07805	164.71	3.56606	151.198	4.04385	163.396	3.56645	152.91	4.0263	164.05	3.568	161.506	4.07557	165.63	3.57387
160.347	4.07931	164.945	3.56496	151.404	4.04494	163.633	3.5652	153.086	4.0274	164.266	3.5669	161.693	4.07667	165.93	3.57277
160.533	4.08041	165.184	3.56386	151.595	4.04604	163.887	3.5641	153.296	4.0285	164.506	3.56581	161.887	4.07777	166.201	3.57167
160.712	4.0815	165.422	3.56276	151.81	4.04713	164.117	3.563	153.464	4.02959	164.749	3.56471	162.058	4.07886	166.456	3.57042
160.888	4.0826	165.673	3.56166	151.997	4.04823	164.315	3.56191	153.658	4.03068	164.915	3.56362	162.238	4.07996	166.774	3.56932
161.053	4.0837	165.904	3.56056	152.198	4.04933	164.529	3.56081	153.826	4.03178	165.114	3.56252	162.425	4.08106	167.019	3.56823
161.238	4.0848	166.117	3.55946	152.383	4.05042	164.719	3.55972	154.009	4.03287	165.304	3.56143	162.624	4.08215	167.287	3.56713
161.425	4.0859	166.336	3.55836	152.57	4.05152	164.933	3.55862	154.213	4.03397	165.507	3.56033	162.798	4.08325	167.531	3.56603
161.596	4.087	166.578	3.55711	152.776	4.05277	165.147	3.55752	154.388	4.03522	165.679	3.55924	162.99	4.08435	167.791	3.56478
161.779	4.0881	166.817	3.55585	153.012	4.05387	165.349	3.55643	154.615	4.03631	165.878	3.55815	163.169	4.08545	168.052	3.56368
161.949	4.0892	167.095	3.55475	153.178	4.05496	165.572	3.55518	154.777	4.03741	166.084	3.55705	163.351	4.0867	168.305	3.56258
162.107	4.0903	167.28	3.55365	153.384	4.05606	165.754	3.55408	154.966	4.0385	166.324	3.55596	163.553	4.0878	168.523	3.56149
162.291	4.0914	167.497	3.55255	153.577	4.05716	165.908	3.55298	155.152	4.0396	166.461	3.55486	163.702	4.08889	168.742	3.56039
162.473	4.0925	167.696	3.55145	153.759	4.05825	166.129	3.55189	155.338	4.04069	166.627	3.55377	163.913	4.08999	168.989	3.55929
162.657	4.09359	167.901	3.55036	153.955	4.05935	166.296	3.55079	155.499	4.04179	166.803	3.55267	164.085	4.09109	169.199	3.5582
162.825	4.09469	168.075	3.54926	154.165	4.06044	166.484	3.54969	155.7	4.04288	166.971	3.55158	164.288	4.09218	169.421	3.5571
162.989	4.09579	168.274	3.54816	154.338	4.06154	166.633	3.5486	155.872	4.04397	167.132	3.55048	164.456	4.09328	169.645	3.556
163.135	4.09689	168.481	3.54706	154.551	4.06279	166.839	3.5475	156.058	4.04507	167.301	3.54939	164.648	4.09438	169.846	3.55475
163.324	4.09799	168.655	3.54596	154.777	4.06389	166.99	3.54641	156.242	4.04616	167.467	3.54829	164.824	4.09548	170.101	3.55365
163.512	4.09909	168.836	3.54486	154.949	4.06498	167.192	3.54531	156.417	4.04726	167.623	3.5472	165.005	4.09657	170.281	3.55255
163.673	4.10019	169.028	3.54376	155.15	4.06608	167.334	3.54421	156.583	4.04835	167.829	3.5461	165.188	4.09767	170.486	3.5513
163.852	4.10129	169.188	3.54266	155.351	4.06718	167.471	3.54312	156.797	4.04945	168	3.54501	165.343	4.09877	170.745	3.5502
164.048	4.10239	169.362	3.54156	155.555	4.06827	167.626	3.54202	156.958	4.05054	168.148	3.54392	165.526	4.09986	170.919	3.54911
164.199	4.10349	169.526	3.54046	155.693	4.06937	167.803	3.54077	157.136	4.05164	168.274	3.54282	165.729	4.10096	171.137	3.54801
164.397	4.10459	169.694	3.53937	155.925	4.07047	167.963	3.53967	157.307	4.05273	168.418	3.54173	165.897	4.10206	171.325	3.54691
164.568	4.10568	169.853	3.53827	156.124	4.07156	168.107	3.53858	157.503	4.05383	168.581	3.54063	166.077	4.10316	171.492	3.54581
164.728	4.10678	170.02	3.53701	156.314	4.07266	168.25	3.53748	157.685	4.05492	168.732	3.53954	166.252	4.10425	171.687	3.54472
164.903	4.10788	170.186	3.53575	156.507	4.07375	168.381	3.53639	157.853	4.05602	168.932	3.53844	166.437	4.10535	171.813	3.54362
165.081	4.10898	170.373	3.5345	156.701	4.07485	168.554	3.53529	158.026	4.05711	169.048	3.53735	166.606	4.10645	172.009	3.54252
165.247	4.11008	170.542	3.5334	156.875	4.07594	168.657	3.5342	158.212	4.0582	169.17	3.53625	166.794	4.10754	172.206	3.54143
165.432	4.11118	170.68	3.5323	157.088	4.07704	168.78	3.5331	158.356	4.0593	169.298	3.53516	166.975	4.10864	172.361	3.54033
165.597	4.11228	170.83	3.5312	157.284	4.07814	168.933	3.53185	158.554	4.06039	169.423	3.53406	167.153	4.10974	172.547	3.53923
165.77	4.11338	170.947	3.5301	157.471	4.07923	169.074	3.53075	158.732	4.06149	169.55	3.53297	167.333	4.11083	172.704	3.53813
165.93	4.11448	171.1	3.529	157.634	4.08033	169.187	3.52965	158.917	4.06258	169.655	3.53187	167.491	4.11193	172.871	3.53704
166.115	4.11558	171.229	3.5279	157.855	4.08143	169.316	3.52856	159.081	4.06368	169.783	3.53078	167.681	4.11303	173.028	3.53594
166.269	4.11667	171.372	3.52681	158.041	4.08252	169.452	3.52746	159.267	4.06477	169.903	3.52969	167.84	4.11413	173.179	3.53469
166.451	4.11777	171.482	3.52571	158.23	4.08362	169.544	3.52637	159.436	4.06587	170.018	3.52859	168.041	4.11522	173.35	3.53359
166.614	4.11887	171.641	3.52445	158.42	4.08471	169.697	3.52511	159.613	4.06696	170.125	3.5275	168.2	4.11632	173.496	3.53249
166.806	4.11997	171.744	3.52335	158.624	4.08581	169.803	3.52386	159.768	4.06806	170.233	3.5264	168.39	4.11742	173.643	3.53139
166.971	4.12107	171.85	3.52225	158.796	4.0869	169.945	3.52277	159.951	4.06915	170.334	3.52531	168.56	4.11852	173.797	3.5303
167.127	4.12217	172.004	3.52115	158.993	4.088	170.023	3.52167	160.141	4.07024	170.437	3.52421	168.739	4.11961	173.925	3.5292
167.304	4.12327	172.091	3.52005	159.17	4.0891	170.16	3.52057	160.324	4.07134	170.538	3.52312	168.919	4.12071	174.079	3.5281
167.472	4.12437	172.218	3.51895	159.399	4.09019	170.243	3.51948	160.493	4.07243	170.648	3.52202	169.079	4.12181	174.207	3.52701
167.662	4.12547	172.331	3.51786	159.571	4.09129	170.353	3.51822	160.637	4.07353	170.743	3.52093	169.274	4.1229	174.325	3.52591
167.819	4.12657	172.426	3.51676	159.776	4.09239	170.479	3.51697	160.831	4.07462	170.827	3.51984	169.45	4.124	174.47	3.52481
167.979	4.12767	172.553	3.51566	159.951	4.09348	170.562	3.51587	161.002	4.07572	170.922	3.51874	169.625	4.1251	174.6	3.52356
168.164	4.12876	172.652	3.51456	160.149	4.09458	170.667	3.51478	161.17	4.07681	171.012	3.51765	169.77	4.1262	174.742	3.52246
168.336	4.12986	172.754	3.51315	160.316	4.09567	170.765	3.51368	161.341	4.07791	171.102	3.51655	169.969	4.12729	174.863	3.52136
168.498	4.13096	172.876	3.51205	160.531	4.09677	170.853	3.51259	161.496	4.079	171.186	3.51546	170.142	4.12839	174.984	3.52027
168.665	4.13206	172.976	3.51095	160.721	4.09786	170.947	3.51133	161.689	4.0801	171.271	3.51436	170.326	4.12949	175.099	3.51901
168.841	4.13316	173.08	3.50985	160.918	4.09896	171.042	3.51008	161.868	4.08119	171.345	3.51327	170.489	4.13058	175.239	3.51792
169.004	4.13426	173.162	3.50875	161.106	4.10006	171.146	3.50883	162.038	4.08228	171.433	3.51217	170.666	4.13168	175.339	3.51682
169.161	4.13536	173.256	3.50765	161.284	4.10115	171.225	3.50773	162.221	4.08338	171.504	3.51108	170.834	4.13278	175.462	3.51572
169.343	4.13646	173.355	3.50655	161.477	4.10225	171.324	3.50664	162.391	4.08447	171.587	3.50998	171.009	4.13387	175.558	3.51462
169.515	4.13771	173.448	3.50545	161.688	4.10335	171.401	3.50554	162.546	4.08557	171.652	3.50889	171.19	4.13497	175.668	3.51353
169.714	4.13881	173.535	3.50435	161.862	4.10444	171.481	3.50445	162.724	4.08666	171.74	3.5078	171.366	4.13607	175.768	3.51243
169.858	4.13991	173.608	3.50325	162.047	4.10554	171.56	3.50335	162.909	4.08776	171.805	3.5067	171.526	4.13717	175.868	3.51133
170.044	4.14101	173.701	3.50216	162.209	4.10663	171.636	3.50225	163.066	4.08901	171.874	3.50561	171.691	4.13826	175.968	3.51024
170.215	4.14211	173.771	3.50106	162.434	4.10789	171.702	3.50116	163.274	4.0901	171.946	3.50435	171.872	4.13936	176.073	3.50914
170.388	4.14321	173.84	3.49996	162.65	4.10898	171.78	3.50006	163.434	4.0912	172.002	3.50326	172.051	4.14046	176.17	3.50804
170.541	4.14431	173.933	3.4987	162.823	4.11008	171.85	3.49881	163.601	4.09229	172.093	3.50217	172.212	4.14156	176.266	3.50694
170.708	4.14541	174.02	3.4976	163	4.11117	171.938	3.49756	163.79	4.09339	172.155	3.50107	172.394	4.14265	176.335	3.50585
170.891	4.14651	174.09	3.4965	163.186	4.11227	172.016	3.4963	163.961	4.09448	172.226	3.49998	172.553	4.14375	176.443	3.50475
171.056	4.14776	174.159	3.4954	163.378	4.11337	172.082	3.49505	164.127	4.09558	172.28	3.49888	172.741	4.14485	176.53	3.50365
171.239	4.14886	174.229	3.49431	163.549	4.11446	172.159	3.49396	164.301	4.09667	172.353	3.49779	172.914	4.14594	176.616	3.50256
171.413	4.14996	174.303	3.49321	163.744	4.11571	172.23	3.49286	164.46	4.09776	172.408	3.49669	173.088	4.14704	176.693	3.50146
171.569	4.15106	174.365	3.49211	163.953	4.11681	172.277	3.49176	164.636	4.09886	172.468	3.49544	173.263	4.14814	176.781	3.50036
171.76	4.15216	174.433	3.49101	164.14	4.11791	172.347	3.49067	164.804	4.09995	172.538	3.49435	173.441	4.14939	176.86	3.49926
171.92	4.15326	174.499	3.48991	164.339	4.119	172.398	3.48957	164.968	4.10105	172.595	3.49325	173.623	4.15049	176.949	3.49817
172.084	4.15436	174.571	3.48865	164.519	4.1201	172.467	3.48848	165.141	4.10214	172.658	3.49216	173.799	4.15159	177.025	3.49707
172.247	4.15545	174.639	3.48755	164.704	4.1212	172.524	3.48738	165.307	4.10324	172.705	3.49106	173.953	4.15284	177.099	3.49597
172.421	4.15655	174.7	3.48645	164.884	4.12229	172.574	3.48628	165.479	4.10433	172.757	3.48997	174.184	4.15394	177.173	3.49488
172.589	4.15781	174.754	3.48536	165.081	4.12339	172.649	3.48503	165.648	4.10543	172.817	3.48888	174.349	4.15503	177.248	3.49378
172.793	4.15891	174.826	3.48426	165.238	4.12448	172.704	3.48393	165.815	4.10652	172.882	3.48762	174.526	4.15629	177.323	3.49268
172.953	4.16001	174.878	3.48316	165.451	4.12558	172.755	3.48284	165.997	4.10762	172.99	3.48653	174.716	4.15738	177.404	3.49159
173.096	4.16111	174.94	3.48206	165.613	4.12667	172.81	3.48174	166.162	4.10871	173.048	3.48543	174.872	4.15848	177.465	3.49049
173.286	4.16221	174.987	3.4808	165.831	4.12777	172.853	3.48065	166.324	4.1098	173.107	3.48434	175.043	4.15958	177.537	3.48923
173.453	4.16331	175.053	3.4797	166.008	4.12887	172.908	3.47955	166.477	4.1109	173.159	3.48325	175.24	4.16083	177.622	3.48814
173.613	4.1644	175.1	3.4786	166.169	4.12996	172.963	3.47845	166.664	4.11199	173.211	3.48215	175.408	4.16193	177.679	3.48704
173.78	4.1655	175.151	3.47719	166.353	4.13106	173.011	3.47736	166.832	4.11309	173.263	3.48106	175.602	4.16303	177.742	3.48594
173.953	4.1666	175.155	3.47829	166.546	4.13216	173.049	3.47626	167.003	4.11418	173.311	3.47996	175.764	4.16412	177.795	3.48485
174.116	4.1677	175.179	3.47719	166.741	4.13325	173.101	3.47501	167.144	4.11528	173.358	3.47887	175.941	4.16522	177.867	3.48375
174.297	4.1688	175.226	3.47609	166.931	4.13435	173.146	3.47391	167.335	4.11637	173.41	3.47762	176.099	4.16632	177.921	3.48265
174.456	4.1699	175.263	3.47499	167.097	4.13544	173.205	3.47282	167.489	4.11747	173.461	3.47652	176.271	4.16742	177.994	3.4814
174.62	4.171	175.327	3.47389	167.278	4.1367	173.25	3.47172	167.645	4.11856	173.499	3.47543	176.44	4.16851	178.05	3.4803
174.766	4.1721	175.371	3.4728	167.508	4.13779	173.289	3.47063	167.84	4.11966	173.549	3.47433	176.625	4.16961	178.109	3.47905
174.944	4.1732	175.416	3.4717	167.682	4.13889	173.34	3.46953	168.001	4.12075	173.588	3.47324	176.805	4.17071	178.179	3.47795
175.112	4.1743	175.468	3.47044	167.842	4.13998	173.377	3.46843	168.161	4.12185	173.636	3.47199	176.956	4.1718	178.233	3.47685
175.266	4.1754	175.514	3.46934	168.044	4.14108	173.418	3.46734	168.33	4.12294	173.681	3.47089	177.128	4.1729	178.277	3.47575
175.453	4.17649	175.56	3.46824	168.205	4.14218	173.459	3.46624	168.486	4.12403	173.723	3.4698	177.301	4.174	178.335	3.4745
175.598	4.17759	175.609	3.46714	168.389	4.14327	173.513	3.46515	168.672	4.12528	173.763	3.4687	177.488	4.1751	178.391	3.4734
175.782	4.17869	175.648	3.46604	168.576	4.14437	173.543	3.46405	168.873	4.12638	173.806	3.46761	177.654	4.17635	178.447	3.47231
175.957	4.17979	175.695	3.46495	168.761	4.14546	173.58	3.46295	169.016	4.12747	173.86	3.46651	177.842	4.17745	178.499	3.47121
176.128	4.18089	175.735	3.46385	168.924	4.14656	173.62	3.46186	169.181	4.12857	173.895	3.46542	178.018	4.17854	178.544	3.47011
176.285	4.18199	175.776	3.46275	169.108	4.14766	173.654	3.46076	169.359	4.12966	173.941	3.46417	178.184	4.17964	178.594	3.46902
176.479	4.18309	175.817	3.46165	169.276	4.14875	173.695	3.45967	169.515	4.13076	173.98	3.46307	178.359	4.18074	178.644	3.46792
176.626	4.18419	175.863	3.46055	169.487	4.14985	173.727	3.45857	169.672	4.13185	174.017	3.46198	178.519	4.18184	178.687	3.46682
176.807	4.18529	175.896	3.45945	169.653	4.15094	173.76	3.45747	169.854	4.13295	174.046	3.46089	178.674	4.18293	178.733	3.46572
176.967	4.18638	175.928	3.45835	169.84	4.15204	173.801	3.45638	170.003	4.13404	174.085	3.45979	178.851	4.18403	178.775	3.46463
177.143	4.18748	175.972	3.45725	170.007	4.15314	173.833	3.45528	170.172	4.13514	174.122	3.4587	179.007	4.18513	178.825	3.46353
177.309	4.18874	176.012	3.45615	170.185	4.15423	173.872	3.45418	170.342	4.13623	174.154	3.4576	179.176	4.18622	178.863	3.46243
177.476	4.18984	176.044	3.45505	170.396	4.15533	173.9	3.45309	170.483	4.13732	174.186	3.45651	179.34	4.18732	178.9	3.46134
177.676	4.19094	176.081	3.45395	170.552	4.15674	173.935	3.45199	170.645	4.13842	174.219	3.45541	179.519	4.18842	178.948	3.46024
177.822	4.19204	176.115	3.45286	170.789	4.15783	173.963	3.45074	170.822	4.13952	174.25	3.45432	179.666	4.18952	178.978	3.45914
177.995	4.19314	176.152	3.45176	170.957	4.15893	174.003	3.44964	170.984	4.14061	174.284	3.45322	179.845	4.19061	179.03	3.45789
178.134	4.19423	176.184	3.45066	171.135	4.16003	174.036	3.44855	171.155	4.1417	174.318	3.45213	180.007	4.19171	179.071	3.45679
178.329	4.19533	176.217	3.44956	171.331	4.16112	174.066	3.44745	171.303	4.1428	174.344	3.45103	180.183	4.19281	179.109	3.45569
178.491	4.19643	176.248	3.44846	171.512	4.16222	174.093	3.4462	171.485	4.14389	174.379	3.44994	180.352	4.1939	179.142	3.45444
178.643	4.19753	176.283	3.44736	171.671	4.16331	174.135	3.44495	171.641	4.14499	174.407	3.44884	180.538	4.195	179.19	3.45318
178.828	4.19863	176.313	3.44626	171.855	4.16441	174.165	3.44385	171.811	4.14608	174.443	3.44759	180.704	4.1961	179.234	3.45209
179.003	4.19973	176.344	3.44516	172.035	4.16551	174.188	3.44276	171.973	4.14718	174.476	3.4465	180.863	4.19719	179.266	3.45099
179.154	4.20083	176.372	3.44406	172.212	4.16676	174.219	3.44166	172.131	4.14843	174.509	3.44541	181.039	4.19829	179.301	3.44989
179.324	4.20193	176.405	3.44296	172.421	4.16785	174.249	3.44056	172.316	4.14952	174.535	3.44431	181.211	4.19939	179.333	3.4488
179.495	4.20303	176.436	3.44187	172.593	4.16895	174.276	3.43931	172.469	4.15062	174.564	3.44322	181.364	4.20049	179.372	3.44754
179.659	4.20428	176.467	3.44077	172.745	4.17005	174.311	3.43806	172.631	4.15171	174.6	3.44212	181.531	4.20158	179.406	3.44645
179.86	4.20538	176.493	3.43967	172.952	4.17114	174.341	3.43681	172.807	4.15281	174.631	3.44103	181.704	4.20268	179.438	3.44535
180.021	4.20648	176.526	3.43857	173.133	4.17224	174.371	3.43571	172.973	4.1539	174.662	3.43993	181.893	4.20393	179.469	3.44409
180.19	4.20758	176.551	3.43747	173.321	4.17333	174.397	3.43461	173.132	4.155	174.688	3.43884	182.057	4.20503	179.509	3.443
180.349	4.20868	176.583	3.43637	173.491	4.17443	174.424	3.43352	173.298	4.15609	174.719	3.43759	182.236	4.20613	179.536	3.4419
180.523	4.20978	176.61	3.43527	173.664	4.17553	174.445	3.43242	173.445	4.15718	174.745	3.43634	182.395	4.20723	179.567	3.4408
180.68	4.21088	176.642	3.43417	173.846	4.17678	174.479	3.43101	173.617	4.15828	174.776	3.43524	182.56	4.20832	179.6	3.43971
180.849	4.21198	176.666	3.43307	174.052	4.17788	174.502	3.42991	173.773	4.15937	174.798	3.43415	182.745	4.20942	179.631	3.43861
181.024	4.21308	176.688	3.43197	174.227	4.17897	174.533	3.42882	173.936	4.16047	174.827	3.43305	182.9	4.21052	179.657	3.43751
181.187	4.21418	176.72	3.43087	174.396	4.18007	174.551	3.42772	174.094	4.16156	174.852	3.43196	183.066	4.21161	179.687	3.43642
181.347	4.21527	176.745	3.42977	174.563	4.18116	174.577	3.42663	174.257	4.16266	174.876	3.43086	183.24	4.21271	179.716	3.43532
181.523	4.21637	176.768	3.42868	174.748	4.18226	174.594	3.42553	174.431	4.16375	174.901	3.42977	183.414	4.21381	179.746	3.43422
181.666	4.21747	176.796	3.42758	174.915	4.18335	174.623	3.42443	174.6	4.16485	174.926	3.42867	183.583	4.21491	179.767	3.43312
181.857	4.21857	176.818	3.42648	175.086	4.18445	174.645	3.42334	174.748	4.16594	174.95	3.42758	183.739	4.216	179.799	3.43203
182.014	4.21967	176.843	3.42522	175.266	4.18555	174.671	3.42224	174.89	4.16704	174.975	3.42648	183.91	4.2171	179.826	3.43093
182.178	4.22077	176.874	3.42412	175.431	4.18664	174.686	3.42115	175.037	4.16813	174.996	3.42539	184.078	4.2182	179.852	3.42983
182.346	4.22187	176.896	3.42302	175.615	4.18774	174.712	3.42005	175.236	4.16922	175.025	3.42414	184.242	4.21929	179.875	3.42858
182.536	4.22297	176.92	3.42192	175.801	4.18884	174.729	3.41896	175.386	4.17032	175.057	3.42304	184.398	4.22039	179.908	3.42748
182.692	4.22407	176.943	3.42083	175.971	4.18993	174.753	3.41786	175.558	4.17141	175.08	3.42195	184.567	4.22149	179.932	3.42623
182.863	4.22517	176.965	3.41973	176.143	4.19103	174.774	3.41676	175.707	4.17251	175.106	3.42086	184.739	4.22259	179.962	3.42497
183.019	4.22626	176.988	3.41863	176.294	4.19212	174.795	3.41567	175.873	4.1736	175.127	3.41976	184.914	4.22368	179.992	3.42372
183.18	4.22736	177.011	3.41753	176.486	4.19322	174.813	3.41457	176.016	4.1747	175.15	3.41867	185.072	4.22478	180.013	3.42262
183.355	4.22846	177.032	3.41643	176.657	4.19432	174.838	3.41332	176.192	4.17579	175.172	3.41757	185.253	4.22588	180.039	3.42152
183.521	4.22956	177.055	3.41533	176.833	4.19541	174.857	3.41207	176.331	4.17689	175.194	3.41648	185.409	4.22697	180.062	3.42043
183.678	4.23066	177.072	3.41423	177.017	4.19651	174.881	3.41097	176.501	4.17814	175.21	3.41538	185.569	4.22807	180.087	3.41933
183.865	4.23176	177.099	3.41313	177.179	4.1976	174.898	3.40987	176.675	4.17923	175.234	3.41413	185.737	4.22917	180.109	3.41823
184.024	4.23286	177.119	3.41203	177.336	4.1987	174.921	3.40878	176.83	4.18033	175.256	3.41304	185.881	4.23027	180.13	3.41714
184.188	4.23396	177.14	3.41093	177.527	4.1998	174.935	3.40768	177.009	4.18158	175.276	3.41194	186.081	4.23136	180.156	3.41604
184.344	4.23506	177.159	3.40984	177.706	4.20089	174.959	3.40659	177.192	4.18267	175.295	3.41085	186.259	4.23246	180.175	3.41494
184.511	4.23616	177.178	3.40874	177.876	4.20199	174.971	3.40549	177.339	4.18377	175.315	3.40975	186.413	4.23356	180.199	3.41369
184.676	4.23726	177.2	3.40764	178.015	4.20308	174.995	3.40439	177.493	4.18486	175.334	3.40866	186.587	4.23465	180.222	3.41259
184.851	4.23835	177.22	3.40654	178.218	4.20418	175.011	3.4033	177.638	4.18595	175.353	3.40756	186.766	4.23575	180.243	3.41149
185.002	4.23945	177.237	3.40544	178.407	4.20528	175.03	3.40205	177.814	4.18705	175.372	3.40647	186.918	4.23685	180.264	3.4104
185.193	4.24055	177.259	3.40434	178.553	4.20637	175.051	3.40079	177.963	4.18814	175.389	3.40537	187.088	4.2381	180.286	3.4093
185.357	4.24165	177.277	3.40324	178.748	4.20747	175.072	3.3997	178.126	4.18924	175.41	3.40428	187.258	4.2392	180.302	3.4082
185.516	4.24275	177.297	3.40214	178.921	4.20856	175.088	3.3986	178.28	4.19033	175.425	3.40319	187.425	4.2403	180.326	3.40711
185.695	4.24385	177.315	3.40104	179.077	4.20966	175.106	3.3975	178.449	4.19143	175.448	3.40193	187.615	4.24139	180.345	3.40601
185.864	4.24495	177.333	3.39994	179.26	4.21076	175.12	3.39641	178.6	4.19252	175.467	3.40084	187.789	4.24249	180.363	3.40491
186.024	4.24605	177.351	3.39885	179.428	4.21185	175.143	3.39531	178.763	4.19362	175.484	3.39975	187.944	4.24359	180.384	3.40366
186.195	4.24715	177.373	3.39775	179.609	4.21295	175.154	3.39422	178.916	4.19471	175.502	3.39865	188.118	4.24468	180.406	3.40256
186.352	4.24824	177.39	3.39665	179.775	4.21404	175.172	3.39296	179.066	4.19581	175.519	3.39756	188.283	4.24578	180.424	3.40146
186.525	4.24934	177.409	3.39555	179.956	4.21514	175.195	3.39171	179.223	4.1969	175.537	3.39646	188.441	4.24688	180.44	3.40037
186.69	4.25044	177.426	3.39445	180.094	4.21624	175.213	3.39061	179.387	4.198	175.554	3.39537	188.593	4.24798	180.462	3.39927
186.857	4.25154	177.442	3.39335	180.297	4.21733	175.227	3.38952	179.517	4.19909	175.568	3.39427	188.782	4.24907	180.479	3.39817
187.016	4.25264	177.46	3.39225	180.441	4.21843	175.246	3.38842	179.72	4.20019	175.586	3.39318	188.949	4.25017	180.499	3.39708
187.02	4.25154	177.479	3.391	180.638	4.21952	175.26	3.38733	179.853	4.20128	175.605	3.39208	189.099	4.25127	180.517	3.39598
187.035	4.25264	177.497	3.3899	180.773	4.22062	175.278	3.38623	180.011	4.20237	175.621	3.39099	189.27	4.25237	180.53	3.39488
187.196	4.25374	177.514	3.3888	180.985	4.22172	175.291	3.38514	180.17	4.20347	175.639	3.3899	189.455	4.25346	180.553	3.39363
187.358	4.25484	177.532	3.3877	181.144	4.22281	175.308	3.38404	180.324	4.20456	175.654	3.3888	189.62	4.25456	180.571	3.39253
187.532	4.25594	177.546	3.3866	181.327	4.22391	175.321	3.38294	180.483	4.20566	175.675	3.38771	189.78	4.25581	180.583	3.39143
187.696	4.25704	177.565	3.3855	181.489	4.225	175.336	3.38185	180.635	4.20675	175.687	3.38661	189.972	4.25691	180.606	3.39033
187.86	4.25829	177.575	3.3844	181.662	4.22626	175.353	3.38075	180.793	4.20785	175.704	3.38552	190.134	4.25801	180.621	3.38924
188.056	4.25939	177.598	3.3833	181.842	4.22735	175.367	3.37966	180.941	4.20894	175.722	3.38442	190.316	4.2591	180.638	3.38814
188.23	4.26049	177.613	3.38205	182.004	4.22845	175.382	3.37856	181.107	4.21004	175.738	3.38333	190.461	4.26036	180.656	3.38704
188.374	4.26159	177.629	3.38095	182.184	4.22954	175.399	3.37746	181.266	4.21113	175.752	3.38223	190.663	4.26145	180.67	3.38595
188.562	4.26269	177.646	3.37985	182.346	4.23064	175.414	3.37637	181.423	4.21223	175.771	3.38114	190.822	4.26255	180.688	3.38485
188.747	4.26379	177.66	3.37875	182.532	4.23174	175.426	3.37527	181.569	4.21332	175.784	3.38004	190.979	4.26365	180.704	3.38375
188.895	4.26489	177.681	3.37765	182.703	4.23299	175.441	3.37418	181.738	4.21441	175.8	3.37895	191.157	4.26475	180.717	3.38266
189.077	4.26599	177.696	3.37655	182.894	4.23409	175.456	3.37308	181.887	4.21551	175.815	3.37785	191.316	4.26584	180.734	3.38156
189.224	4.26709	177.712	3.37545	183.059	4.23518	175.47	3.37198	182.035	4.2166	175.83	3.37676	191.487	4.26694	180.749	3.38046
189.406	4.26818	177.725	3.37435	183.203	4.23628	175.484	3.37089	182.184	4.2177	175.843	3.37567	191.628	4.26804	180.767	3.37936
189.578	4.26928	177.741	3.37325	183.408	4.23737	175.498	3.36979	182.357	4.21879	175.86	3.37457	191.82	4.26914	180.781	3.37827
189.741	4.27038	177.756	3.37215	183.577	4.23847	175.516	3.36838	182.506	4.21989	175.873	3.37348	191.977	4.27039	180.794	3.37717
189.907	4.27148	177.771	3.37106	183.734	4.23957	175.531	3.36728	182.636	4.22098	175.89	3.37238	192.18	4.27164	180.81	3.37607
190.054	4.27258	177.784	3.36996	183.911	4.24066	175.546	3.36603	182.829	4.22208	175.903	3.37129	192.358	4.27274	180.827	3.37498
190.238	4.27368	177.799	3.3687	184.093	4.24176	175.563	3.36478	182.945	4.22317	175.921	3.37004	192.532	4.27384	180.842	3.37388
190.408	4.27478	177.816	3.36744	184.256	4.24285	175.574	3.36353	183.129	4.22426	175.935	3.36894	192.682	4.27493	180.856	3.37278
190.572	4.27588	177.833	3.36634	184.433	4.24395	175.593	3.36227	183.256	4.22536	175.95	3.36785	192.846	4.27603	180.867	3.37168
190.742	4.27698	177.846	3.36509	184.593	4.24505	175.61	3.36118	183.433	4.22645	175.966	3.36675	193.013	4.27713	180.887	3.37043
190.905	4.27808	177.865	3.36399	184.765	4.24614	175.621	3.36008	183.588	4.22755	175.978	3.36566	193.182	4.27823	180.903	3.36918
191.072	4.27918	177.877	3.36289	184.904	4.24724	175.634	3.35899	183.733	4.22864	175.993	3.36441	193.328	4.27932	180.918	3.36808
191.233	4.28027	177.891	3.36179	185.097	4.24833	175.645	3.35789	183.897	4.22974	176.008	3.36331	193.495	4.28042	180.933	3.36698
191.41	4.28137	177.905	3.36054	185.261	4.24943	175.66	3.3568	184.045	4.23099	176.019	3.36222	193.676	4.28152	180.944	3.36573
191.574	4.28247	177.923	3.35944	185.448	4.25053	175.673	3.3557	184.206	4.23208	176.036	3.36112	193.836	4.28261	180.964	3.36447
191.724	4.28357	177.935	3.35834	185.62	4.25162	175.686	3.3546	184.386	4.23318	176.049	3.36003	193.996	4.28371	180.98	3.36338
191.897	4.28467	177.949	3.35724	185.769	4.25272	175.699	3.35351	184.527	4.23427	176.063	3.35893	194.177	4.28481	180.992	3.36212
192.087	4.28577	177.963	3.35614	185.956	4.25381	175.712	3.35225	184.664	4.23537	176.075	3.35784	194.333	4.28591	181.007	3.36103
192.237	4.28687	177.977	3.35504	186.124	4.25491	175.728	3.351	184.84	4.23646	176.088	3.35675	194.492	4.287	181.02	3.35993
192.421	4.28797	177.991	3.35394	186.274	4.25601	175.74	3.34975	184.975	4.23756	176.101	3.35565	194.656	4.2881	181.034	3.35883
192.574	4.28907	178.005	3.35284	186.451	4.2571	175.756	3.3485	185.138	4.23865	176.115	3.35456	194.83	4.28935	181.05	3.35773
192.747	4.29017	178.017	3.35174	186.629	4.2582	175.769	3.3474	185.3	4.23975	176.126	3.35346	195	4.29045	181.061	3.35664
192.912	4.29127	178.028	3.35064	186.8	4.25929	175.78	3.3463	185.455	4.24084	176.138	3.35237	195.179	4.29155	181.075	3.35554
193.081	4.29236	178.043	3.34955	186.974	4.26039	175.794	3.34521	185.589	4.24193	176.151	3.35127	195.324	4.29265	181.087	3.35444
193.237	4.29346	178.055	3.34845	187.143	4.26149	175.804	3.34411	185.754	4.24303	176.165	3.35002	195.481	4.29374	181.101	3.35335
193.407	4.29456	178.07	3.34735	187.295	4.26258	175.817	3.34286	185.905	4.24412	176.175	3.34893	195.675	4.29484	181.114	3.35225
193.588	4.29566	178.082	3.34609	187.473	4.26368	175.832	3.34176	186.064	4.24538	176.189	3.34783	195.824	4.29594	181.126	3.35115
193.729	4.29676	178.096	3.34499	187.638	4.26477	175.842	3.34067	186.232	4.24647	176.203	3.34674	195.992	4.29703	181.14	3.35005
193.902	4.29786	178.11	3.34389	187.797	4.26587	175.855	3.33957	186.372	4.24756	176.213	3.34564	196.155	4.29813	181.153	3.34896
194.073	4.29911	178.123	3.34279	187.944	4.26697	175.865	3.33848	186.512	4.24866	176.228	3.34439	196.313	4.29923	181.163	3.34786
194.236	4.30006	178.135	3.3417	188.155	4.26806	175.877	3.33738	186.675	4.24975	176.242	3.3433	196.436	4.30001	181.178	3.34661
		178.149	3.34044	188.309	4.26916	175.886	3.33628	186.828	4.251	176.251	3.3422			181.19	3.34551
		178.161	3.33934	188.449	4.27025	175.902	3.33519	187.004	4.2521	176.263	3.34111			181.205	3.34441
		178.174	3.33824	188.633	4.27135	175.913	3.33409	187.146	4.25319	176.275	3.34001			181.216	3.34332
		178.186	3.33714	188.821	4.27245	175.924	3.33299	187.294	4.25429	176.287	3.33892			181.227	3.34222
		178.199	3.33604	188.955	4.27354	175.935	3.3319	187.433	4.25538	176.299	3.33783			181.242	3.34112
		178.211	3.33494	189.14	4.27464	175.947	3.3308	187.603	4.25648	176.311	3.33673			181.254	3.34002
		178.223	3.33385	189.306	4.27574	175.958	3.32971	187.749	4.25757	176.321	3.33564			181.266	3.33893
		178.235	3.33275	189.457	4.27699	175.972	3.32845	187.905	4.25867	176.335	3.33439			181.276	3.33783
		178.244	3.33165	189.649	4.27808	175.984	3.32736	188.053	4.25976	176.347	3.33329			181.29	3.33658
		178.259	3.33055	189.826	4.27918	175.995	3.32626	188.203	4.26086	176.357	3.3322			181.303	3.33548
		178.268	3.32945	189.966	4.28027	176.007	3.32517	188.347	4.26195	176.37	3.3311			181.315	3.33438
		178.282	3.32835	190.162	4.28137	176.018	3.32407	188.506	4.26304	176.38	3.33001			181.327	3.33329
		178.294	3.32725	190.327	4.28247	176.029	3.32282	188.639	4.26414	176.391	3.32891			181.338	3.33219
		178.304	3.32615	190.49	4.28356	176.038	3.32172	188.791	4.26539	176.402	3.32782			181.351	3.33109
		178.319	3.32505	190.654	4.28466	176.051	3.32063	188.975	4.26648	176.414	3.32672			181.362	3.32999
		178.332	3.32395	190.834	4.28576	176.063	3.31953	189.118	4.26758	176.423	3.32547			181.373	3.3289
		178.342	3.32285	190.982	4.28701	176.075	3.31843	189.255	4.26867	176.437	3.32438			181.384	3.3278
		178.353	3.32176	191.182	4.2881	176.084	3.31734	189.411	4.26977	176.448	3.32328			181.398	3.32654
		178.364	3.32066	191.347	4.2892	176.096	3.31624	189.567	4.27102	176.458	3.32219			181.409	3.32529
		178.374	3.31956	191.522	4.2903	176.108	3.31515	189.739	4.27211	176.47	3.32109			181.422	3.32419
		178.387	3.31846	191.689	4.29139	176.116	3.31405	189.881	4.27321	176.481	3.32			181.433	3.3231
		178.398	3.31736	191.847	4.29249	176.128	3.3128	190.021	4.2743	176.491	3.3189			181.446	3.322
		178.408	3.31626	192.013	4.29358	176.141	3.31155	190.163	4.2754	176.502	3.31781			181.456	3.3209
		178.42	3.31516	192.173	4.29468	176.151	3.31045	190.327	4.27649	176.513	3.31656			181.467	3.31981
		178.431	3.31406	192.323	4.29578	176.162	3.30935	190.477	4.27759	176.525	3.31546			181.478	3.31871
		178.443	3.31296	192.507	4.29703	176.173	3.30826	190.621	4.27868	176.535	3.31437			181.489	3.31745
		178.451	3.31186	192.702	4.29812	176.184	3.30716	190.782	4.27977	176.547	3.31312			181.501	3.31636
		178.464	3.31077	192.861	4.29922	176.194	3.30591	190.916	4.28087	176.559	3.31202			181.512	3.3151
		178.475	3.30967	192.984	4.3	176.208	3.30465	191.063	4.28196	176.568	3.31093			181.525	3.31401
		178.485	3.30841			176.218	3.30356	191.207	4.28306	176.579	3.30984			181.535	3.31291
		178.499	3.30731			176.228	3.30246	191.369	4.28415	176.588	3.30874			181.547	3.31181
		178.509	3.30621			176.238	3.30121	191.504	4.28525	176.6	3.30749			181.557	3.31072
		178.52	3.30496			176.251	3.30011	191.659	4.28634	176.612	3.30624			181.567	3.30962
		178.531	3.3037			176.26	3.29902	191.806	4.28744	176.623	3.30514			181.578	3.30836
		178.544	3.30244			176.272	3.29792	191.934	4.28853	176.632	3.30405			181.591	3.30711
		178.556	3.30135			176.282	3.29683	192.102	4.28963	176.644	3.30295			181.602	3.30586
		178.567	3.30025			176.292	3.29573	192.218	4.29072	176.655	3.30186			181.615	3.3046
		178.577	3.29915			176.302	3.29463	192.388	4.29181	176.665	3.30077			181.628	3.30319
		178.588	3.29805			176.311	3.29338	192.534	4.29291	176.675	3.29967			181.64	3.3021
		178.6	3.29695			176.323	3.29229	192.686	4.294	176.685	3.29858			181.651	3.30084
		178.608	3.29585			176.332	3.29119	192.82	4.2951	176.693	3.29748			181.663	3.29974
		178.619	3.29475			176.343	3.29009	192.965	4.29619	176.704	3.29639			181.671	3.29833
		178.631	3.29365			176.353	3.289	193.111	4.29729	176.715	3.29514			181.688	3.29724
		178.642	3.29255			176.364	3.2879	193.266	4.29838	176.727	3.29389			181.696	3.29614
		178.651	3.29145			176.374	3.28681	193.394	4.29948	176.736	3.29279			181.707	3.29504
		178.662	3.29035			176.384	3.28571	193.501	4.3001	176.747	3.2917			181.715	3.29394
		178.67	3.28925			176.394	3.28461			176.757	3.2906			181.727	3.29285
		178.682	3.288			176.402	3.28352			176.765	3.28935			181.736	3.29175
		178.692	3.2869			176.41	3.28242			176.779	3.2881			181.747	3.29065
		178.703	3.2858			176.422	3.28133			176.789	3.28685			181.757	3.28956
		178.714	3.28439			176.431	3.28007			176.801	3.28576			181.767	3.28846
		178.725	3.28329			176.442	3.27898			176.811	3.28466			181.778	3.28736
		178.737	3.28219			176.452	3.27772			176.819	3.28357			181.787	3.28627
		178.746	3.28109			176.463	3.27647			176.829	3.28247			181.798	3.28517
		178.755	3.27999			176.475	3.27522			176.837	3.28138			181.808	3.28407
		178.767	3.27889			176.487	3.27397			176.847	3.28028			181.817	3.28297
		178.777	3.27779			176.497	3.27287			176.857	3.27919			181.827	3.28188
		178.787	3.2767			176.506	3.27162			176.867	3.27809			181.837	3.28078
		178.797	3.2756			176.515	3.27052			176.876	3.277			181.846	3.27968
		178.806	3.2745			176.526	3.26927			176.886	3.2759			181.856	3.27859
		178.816	3.27324			176.537	3.26817			176.895	3.27481			181.865	3.27749
		178.828	3.27214			176.546	3.26708			176.905	3.27372			181.873	3.27639
		178.836	3.27104			176.555	3.26598			176.913	3.27262			181.885	3.27529
		178.847	3.26979			176.564	3.26489			176.923	3.27153			181.894	3.2742
		178.857	3.26869			176.575	3.26363			176.932	3.27043			181.905	3.2731
		178.867	3.26759			176.586	3.26238			176.941	3.26934			181.914	3.272
		178.877	3.26649			176.597	3.26113			176.951	3.26809			181.924	3.27091
		178.886	3.26539			176.606	3.26003			176.96	3.26699			181.932	3.26981
		178.896	3.26429			176.614	3.25894			176.97	3.2659			181.942	3.26871
		178.904	3.26303			176.624	3.25784			176.979	3.2648			181.952	3.26761
		178.915	3.26194			176.633	3.25674			176.988	3.26371			181.961	3.26652
		178.924	3.26084			176.643	3.25549			176.997	3.26261			181.971	3.26542
		178.935	3.25974			176.654	3.25424			177.007	3.26152			181.981	3.26432
		178.944	3.25864			176.664	3.25314			177.014	3.26042			181.99	3.26322
		178.953	3.25754			176.673	3.25205			177.023	3.25933			182.001	3.26213
		178.964	3.25628			176.684	3.25079			177.033	3.25808			182.007	3.26103
		178.974	3.25503			176.692	3.24954			177.044	3.25683			182.019	3.25978
		178.983	3.25393			176.704	3.24829			177.054	3.25558			182.03	3.25868
		178.992	3.25283			176.711	3.24719			177.064	3.25448			182.039	3.25758
		179.002	3.25157			176.721	3.2461			177.071	3.25339			182.05	3.25633
		179.012	3.25047			176.732	3.245			177.08	3.25229			182.059	3.25523
		179.021	3.24938			176.739	3.24375			177.089	3.2512			182.068	3.25398
		179.031	3.24828			176.75	3.24265			177.098	3.2501			182.078	3.25288
		179.039	3.24718			176.759	3.24156			177.105	3.24901			182.088	3.25178
		179.048	3.24608			176.767	3.24046			177.115	3.24791			182.097	3.25069
		179.058	3.24498			176.777	3.23921			177.123	3.24682			182.106	3.24959
		179.067	3.24388			176.787	3.23811			177.132	3.24573			182.115	3.24849
		179.076	3.24278			176.796	3.23702			177.14	3.24463			182.125	3.2474
		179.086	3.24168			176.806	3.23576			177.148	3.24354			182.133	3.2463
		179.093	3.24058			176.815	3.23451			177.156	3.24244			182.143	3.2452
		179.104	3.23949			176.825	3.23341			177.165	3.24135			182.152	3.2441
		179.111	3.23839			176.833	3.23216			177.174	3.24025			182.161	3.24301
		179.121	3.23729			176.844	3.23107			177.181	3.23916			182.168	3.24191
		179.129	3.23619			176.853	3.22997			177.191	3.23806			182.178	3.24081
		179.139	3.23509			176.861	3.22887			177.199	3.23697			182.189	3.23956
		179.146	3.23399			176.869	3.22778			177.207	3.23587			182.198	3.23846
		179.156	3.23289			176.879	3.22668			177.215	3.23478			182.207	3.23736
		179.164	3.23179			176.888	3.22559			177.224	3.23368			182.217	3.23627
		179.173	3.23069			176.896	3.22449			177.232	3.23259			182.225	3.23517
		179.182	3.22959			176.905	3.22339			177.24	3.2315			182.235	3.23407
		179.19	3.22849			176.914	3.2223			177.248	3.2304			182.243	3.23298
		179.198	3.22724			176.923	3.2212			177.256	3.22931			182.251	3.23172
		179.208	3.22614			176.93	3.22011			177.266	3.22806			182.262	3.23062
		179.218	3.22488			176.94	3.21885			177.274	3.22696			182.271	3.22953
		179.227	3.22378			176.948	3.21776			177.283	3.22587			182.28	3.22843
		179.235	3.22268			176.957	3.21666			177.291	3.22477			182.289	3.22733
		179.244	3.22159			176.965	3.21556			177.298	3.22368			182.297	3.22624
		179.252	3.22049			176.975	3.21431			177.307	3.22258			182.307	3.22498
		179.261	3.21907			176.984	3.21321			177.315	3.22149			182.317	3.22373
		179.271	3.21798			176.994	3.21212			177.322	3.22039			182.326	3.22263
		179.281	3.21672			177.001	3.21102			177.331	3.2193			182.335	3.22153
		179.289	3.21546			177.011	3.20977			177.34	3.21789			182.343	3.22044
		179.299	3.21436			177.021	3.20867			177.348	3.2168			182.352	3.21934
		179.309	3.21326			177.028	3.20758			177.357	3.2157			182.361	3.21824
		179.318	3.21217			177.039	3.20633			177.365	3.21461			182.368	3.21715
		179.325	3.21107			177.047	3.20507			177.373	3.21351			182.379	3.21605
		179.334	3.20997			177.058	3.20382			177.38	3.21242			182.386	3.21495
		179.343	3.20887			177.067	3.20273			177.388	3.21132			182.394	3.21385
		179.349	3.20777			177.075	3.20163			177.397	3.21023			182.405	3.21276
		179.358	3.20667			177.083	3.20038			177.404	3.20913			182.413	3.21166
		179.366	3.20541			177.093	3.19928			177.412	3.20804			182.421	3.21056
		179.376	3.20431			177.101	3.19818			177.42	3.20695			182.431	3.20931
		179.384	3.20322			177.11	3.19709			177.428	3.20585			182.441	3.20821
		179.393	3.20212			177.118	3.19599			177.436	3.20476			182.45	3.20711
		179.401	3.20102			177.127	3.1949			177.443	3.20366			182.459	3.20602
		179.409	3.19992			177.134	3.1938			177.451	3.20257			182.465	3.20492
		179.417	3.19882			177.144	3.19255			177.459	3.20147			182.476	3.20367
		179.426	3.19772			177.153	3.1913			177.467	3.20038			182.483	3.20257
		179.433	3.19662			177.162	3.19004			177.475	3.19928			182.492	3.20147
		179.44	3.19552			177.171	3.18895			177.484	3.19803			182.501	3.20038
		179.45	3.19442			177.179	3.18785			177.49	3.19694			182.51	3.19928
		179.458	3.19333			177.188	3.18675			177.499	3.19584			182.52	3.19802
		179.466	3.19223			177.195	3.18566			177.507	3.19475			182.529	3.19693
		179.473	3.19097			177.204	3.18441			177.515	3.19366			182.537	3.19583
		179.482	3.18987			177.214	3.18315			177.521	3.1924			182.545	3.19458
		179.49	3.18877			177.224	3.18206			177.53	3.19115			182.554	3.19348
		179.499	3.18767			177.23	3.18096			177.54	3.19006			182.562	3.19238
		179.506	3.18657			177.24	3.17986			177.547	3.18896			182.572	3.19113
		179.514	3.18547			177.248	3.17877			177.554	3.18787			182.582	3.19003
		179.522	3.18422			177.256	3.17767			177.561	3.18677			182.591	3.18893
		179.531	3.18312			177.264	3.17658			177.569	3.18568			182.599	3.18784
		179.54	3.18202			177.273	3.17548			177.576	3.18459			182.607	3.18674
		179.547	3.18092			177.282	3.17439			177.585	3.18349			182.616	3.18564
		179.555	3.17982			177.29	3.17313			177.59	3.1824			182.624	3.18455
		179.562	3.17872			177.298	3.17204			177.6	3.1813			182.632	3.18345
		179.569	3.17762			177.306	3.17094			177.607	3.18021			182.641	3.18235
		179.578	3.17652			177.314	3.16969			177.614	3.17911			182.649	3.18125
		179.586	3.17527			177.324	3.16859			177.622	3.17802			182.657	3.18016
		179.594	3.17417			177.331	3.1675			177.63	3.17677			182.666	3.1789
		179.603	3.17307			177.341	3.16624			177.639	3.17552			182.676	3.17781
		179.611	3.17197			177.35	3.16499			177.647	3.17427			182.684	3.17671
		179.618	3.17087			177.36	3.16374			177.655	3.17301			182.692	3.17561
		179.625	3.16977			177.368	3.16264			177.663	3.17192			182.7	3.17451
		179.633	3.16867			177.376	3.16155			177.67	3.17083			182.708	3.17342
		179.64	3.16758			177.383	3.16029			177.679	3.16973			182.717	3.17232
		179.648	3.16648			177.394	3.15904			177.684	3.16864			182.726	3.17107
		179.655	3.16538			177.403	3.15794			177.693	3.16754			182.735	3.16981
		179.664	3.16428			177.411	3.15685			177.699	3.16645			182.745	3.16872
		179.672	3.16318			177.42	3.1556			177.707	3.16535			182.753	3.16762
		179.679	3.16208			177.431	3.15434			177.714	3.16426			182.76	3.16652
		179.687	3.16098			177.438	3.15325			177.722	3.16301			182.768	3.16527
		179.694	3.15988			177.446	3.15215			177.731	3.16176			182.778	3.16417
		179.702	3.15878			177.454	3.15105			177.738	3.16051			182.788	3.16292
		179.708	3.15768			177.462	3.14996			177.747	3.15941			182.795	3.16182
		179.716	3.15659			177.47	3.14886			177.753	3.15832			182.803	3.16072
		179.724	3.15549			177.477	3.14777			177.761	3.15722			182.813	3.15947
		179.732	3.15439			177.485	3.14667			177.767	3.15613			182.822	3.15837
		179.738	3.15329			177.494	3.14558			177.776	3.15488			182.83	3.15727
		179.746	3.15219			177.504	3.14448			177.784	3.15347			182.839	3.15602
		179.753	3.15109			177.511	3.14338			177.792	3.15237			182.848	3.15477
		179.761	3.14999			177.52	3.14229			177.8	3.15112			182.857	3.15367
		179.768	3.14889			177.526	3.14119			177.808	3.15003			182.865	3.15257
		179.776	3.14779			177.535	3.13994			177.814	3.14893			182.871	3.15148
		179.783	3.14669			177.544	3.13869			177.822	3.14784			182.88	3.15038
		179.791	3.1456			177.554	3.13759			177.828	3.14675			182.889	3.14912
		179.797	3.1445			177.561	3.13649			177.837	3.14549			182.899	3.14787
		179.805	3.14324			177.57	3.1354			177.845	3.14424			182.909	3.14662
		179.814	3.14214			177.577	3.1343			177.852	3.14315			182.917	3.14552
		179.82	3.14104			177.586	3.1332			177.859	3.14205			182.923	3.14442
		179.827	3.13994			177.593	3.13211			177.867	3.14096			182.934	3.14332
		179.835	3.13884			177.602	3.13101			177.873	3.13971			182.941	3.14223
		179.841	3.13774			177.609	3.12992			177.88	3.13861			182.949	3.14097
		179.849	3.13665			177.618	3.12882			177.889	3.13736			182.959	3.13988
		179.857	3.13555			177.625	3.12772			177.897	3.13627			182.966	3.13878
		179.864	3.13445			177.634	3.12663			177.904	3.13517			182.975	3.13768
		179.871	3.13335			177.641	3.12553			177.911	3.13408			182.983	3.13659
		179.878	3.13225			177.651	3.12444			177.917	3.13299			182.991	3.13533
		179.885	3.13115			177.656	3.12318			177.925	3.13173			182.999	3.13423
		179.893	3.13005			177.666	3.12209			177.932	3.13064			183.008	3.13314
		179.901	3.1288			177.673	3.12099			177.939	3.12954			183.016	3.13204
		179.907	3.1277			177.681	3.1199			177.947	3.12845			183.024	3.13094
		179.915	3.1266			177.69	3.1188			177.953	3.12736			183.032	3.12985
		179.921	3.12534			177.698	3.1177			177.961	3.1261			183.04	3.12875
		179.931	3.12424			177.704	3.11661			177.969	3.12485			183.048	3.12765
		179.936	3.12314			177.713	3.11551			177.976	3.12376			183.056	3.12655
		179.945	3.12189			177.722	3.1141			177.982	3.12267			183.064	3.1253
		179.953	3.12079			177.731	3.11301			177.99	3.12157			183.074	3.1242
		179.959	3.11969			177.74	3.11176			177.996	3.12048			183.082	3.12311
		179.967	3.11859			177.75	3.1105			178.004	3.11938			183.09	3.12201
		179.974	3.11749			177.758	3.10941			178.01	3.11829			183.098	3.12091
		179.982	3.11639			177.766	3.10831			178.017	3.11719			183.106	3.11966
		179.988	3.11529			177.774	3.10721			178.023	3.1161			183.116	3.11856
		179.993	3.11404			177.782	3.10612			178.031	3.115			183.123	3.11746
		180.003	3.11294			177.789	3.10487			178.037	3.11391			183.129	3.11637
		180.009	3.11184			177.797	3.10361			178.044	3.11281			183.137	3.11527
		180.017	3.11058			177.806	3.10236			178.05	3.11172			183.146	3.11417
		180.024	3.10948			177.816	3.10126			178.058	3.11063			183.154	3.11307
		180.031	3.10839			177.822	3.10017			178.065	3.10953			183.161	3.11198
		180.039	3.10713			177.831	3.09907			178.072	3.10828			183.169	3.11088
		180.045	3.10603			177.839	3.09782			178.079	3.10718			183.178	3.10978
		180.053	3.10493			177.848	3.09657			178.085	3.10609			183.186	3.10869
		180.06	3.10368			177.856	3.09547			178.092	3.105			183.193	3.10759
		180.069	3.10242			177.865	3.09422			178.099	3.1039			183.202	3.10634
		180.075	3.10116			177.872	3.09312			178.105	3.10281			183.211	3.10524
		180.084	3.10006			177.881	3.09203			178.112	3.10171			183.219	3.10414
		180.09	3.09897			177.889	3.09093			178.119	3.10062			183.227	3.10304
		180.098	3.09771			177.896	3.08983			178.124	3.09952			183.235	3.10195
		180.105	3.09661			177.905	3.08858			178.132	3.09827			183.242	3.10085
		180.111	3.09551			177.912	3.08749			178.14	3.09702			183.248	3.09975
		180.119	3.09425			177.919	3.08639			178.147	3.09593			183.258	3.09866
		180.126	3.09315			177.928	3.08529			178.154	3.09483			183.266	3.09756
		180.133	3.09206			177.936	3.08404			178.161	3.09374			183.273	3.09646
		180.139	3.09096			177.943	3.08295			178.167	3.09264			183.28	3.09536
		180.146	3.08986			177.952	3.08185			178.175	3.09155			183.288	3.09427
		180.154	3.0886			177.959	3.08075			178.18	3.09045			183.297	3.09317
		180.161	3.0875			177.966	3.0795			178.187	3.0892			183.303	3.09207
		180.166	3.0864			177.975	3.0784			178.195	3.08795			183.313	3.09082
		180.174	3.08515			177.983	3.07731			178.201	3.08686			183.321	3.08972
		180.182	3.08405			177.991	3.07606			178.209	3.08576			183.329	3.08863
		180.188	3.08295			177.999	3.0748			178.216	3.08467			183.337	3.08753
		180.195	3.08169			178.008	3.07355			178.22	3.08357			183.344	3.08643
		180.202	3.08044			178.017	3.0723			178.229	3.08248			183.352	3.08533
		180.21	3.07934			178.024	3.0712			178.234	3.08138			183.359	3.08424
		180.216	3.07824			178.032	3.07011			178.241	3.08029			183.368	3.08314
		180.223	3.07714			178.038	3.06901			178.247	3.07919			183.375	3.08204
		180.23	3.07604			178.047	3.06776			178.256	3.07794			183.382	3.08094
		180.235	3.07494			178.055	3.06666			178.262	3.07685			183.39	3.07985
		180.243	3.07384			178.064	3.06541			178.269	3.07576			183.398	3.07875
		180.249	3.07259			178.073	3.06416			178.275	3.07466			183.405	3.07765
		180.257	3.07133			178.08	3.06306			178.281	3.07357			183.414	3.0764
		180.264	3.07023			178.088	3.06196			178.288	3.07232			183.421	3.07515
		180.271	3.06913			178.095	3.06087			178.295	3.07106			183.431	3.07405
		180.276	3.06803			178.101	3.05977			178.303	3.06981			183.438	3.07295
		180.282	3.06694			178.109	3.05868			178.31	3.06856			183.445	3.07185
		180.289	3.06584			178.116	3.05758			178.318	3.06731			183.453	3.07076
		180.296	3.06474			178.124	3.05648			178.325	3.06606			183.461	3.06966
		180.303	3.06364			178.131	3.05539			178.331	3.06481			183.468	3.06856
		180.309	3.06254			178.14	3.05414			178.339	3.06372			183.476	3.06731
		180.316	3.06144			178.147	3.05304			178.345	3.06262			183.484	3.06621
		180.321	3.06034			178.154	3.05194			178.352	3.06153			183.491	3.06512
		180.329	3.05909			178.162	3.05085			178.358	3.06043			183.5	3.06402
		180.336	3.05799			178.168	3.04975			178.365	3.05918			183.506	3.06292
		180.341	3.05689			178.176	3.04866			178.373	3.05793			183.515	3.06182
		180.347	3.05579			178.184	3.04756			178.379	3.05684			183.521	3.06073
		180.354	3.05469			178.191	3.04646			178.386	3.05574			183.528	3.05963
		180.362	3.05359			178.198	3.04537			178.392	3.05464			183.536	3.05853
		180.367	3.05249			178.206	3.04411			178.399	3.05355			183.543	3.05743
		180.374	3.05139			178.214	3.04286			178.404	3.05246			183.551	3.05634
		180.38	3.05029			178.221	3.04177			178.411	3.05136			183.559	3.05524
		180.387	3.04919			178.227	3.04067			178.417	3.05027			183.565	3.05414
		180.393	3.0481			178.236	3.03957			178.423	3.04917			183.573	3.05305
		180.399	3.04684			178.243	3.03848			178.43	3.04792			183.581	3.05195
		180.406	3.04574			178.251	3.03722			178.436	3.04683			183.588	3.05085
		180.412	3.04464			178.259	3.03597			178.442	3.04573			183.596	3.04976
		180.418	3.04338			178.266	3.03488			178.449	3.04464			183.603	3.0485
		180.427	3.04197			178.273	3.03378			178.455	3.04354			183.611	3.0474
		180.434	3.04072			178.281	3.03268			178.461	3.04245			183.619	3.04615
		180.441	3.03962			178.286	3.03159			178.467	3.04135			183.627	3.04505
		180.448	3.03852			178.296	3.03018			178.474	3.04026			183.634	3.0438
		180.453	3.03742			178.303	3.02908			178.48	3.03917			183.642	3.0427
		180.459	3.03632			178.311	3.02783			178.487	3.03791			183.648	3.04161
		180.466	3.03522			178.318	3.02673			178.493	3.03682			183.657	3.04051
		180.471	3.03412			178.324	3.02564			178.499	3.03572			183.664	3.03941
		180.477	3.03302			178.332	3.02439			178.505	3.03463			183.672	3.03816
		180.485	3.03177			178.339	3.02329			178.511	3.03354			183.679	3.03706
		180.491	3.03051			178.346	3.02219			178.516	3.03244			183.686	3.03596
		180.498	3.02941			178.353	3.02094			178.523	3.03135			183.692	3.03487
		180.503	3.02831			178.362	3.01969			178.529	3.03025			183.7	3.03377
		180.51	3.02706			178.369	3.01859			178.534	3.02916			183.708	3.03267
		180.517	3.02596			178.376	3.0175			178.541	3.02791			183.714	3.03157
		180.522	3.02486			178.383	3.0164			178.548	3.02681			183.722	3.03048
		180.529	3.02376			178.389	3.01499			178.554	3.02572			183.728	3.02938
		180.535	3.02266			178.398	3.0139			178.56	3.02447			183.736	3.02813
		180.541	3.0214			178.404	3.0128			178.567	3.02337			183.742	3.02703
		180.548	3.02031			178.413	3.01155			178.571	3.02228			183.75	3.02593
		180.553	3.01921			178.42	3.01029			178.578	3.02103			183.757	3.02483
		180.56	3.01795			178.427	3.0092			178.585	3.01993			183.764	3.02374
		180.567	3.01685			178.433	3.0081			178.591	3.01884			183.771	3.02248
		180.573	3.01575			178.439	3.00685			178.597	3.01774			183.778	3.02123
		180.579	3.0145			178.448	3.00575			178.603	3.01665			183.787	3.01998
		180.585	3.0134			178.453	3.00466			178.609	3.01524			183.794	3.01872
		180.591	3.0123			178.462	3.0034			178.617	3.01415			183.802	3.01762
		180.597	3.0112			178.469	3.00215			178.621	3.0129			183.809	3.01653
		180.603	3.0101			178.476	3.0009			178.629	3.0118			183.815	3.01543
		180.609	3.009			178.482	2.99996			178.635	3.01071			183.822	3.01433
		180.616	3.0079							178.64	3.00961			183.829	3.01308
		180.621	3.0068							178.645	3.00852			183.836	3.01198
		180.626	3.0057							178.652	3.00727			183.843	3.01089
		180.633	3.0046							178.659	3.00617			183.85	3.00979
		180.639	3.00351							178.664	3.00508			183.855	3.00869
		180.645	3.00225							178.67	3.00398			183.863	3.00744
		180.652	3.00099							178.676	3.00289			183.872	3.00618
		180.658	2.99989							178.682	3.00164			183.877	3.00509
										178.689	3.00039			183.884	3.00399
										178.692	2.99992			183.892	3.00289
														183.898	3.0018
														183.905	3.0007
														183.909	2.99991

## Sheet: Figure 3d
Specific capacity	Voltage	Specific capacity	Voltage	Specific capacity	Voltage	Specific capacity	Voltage	Specific capacity	Voltage	Specific capacity	Voltage	Specific capacity	Voltage	Specific capacity	Voltage
mAh g-1	V	mAh g-1	V	mAh g-1	V	mAh g-1	V	mAh g-1	V	mAh g-1	V	mAh g-1	V	mAh g-1	V
LCD	LCD	LCD	LCD	SSD	SSD	SSD	SSD	CPD	CPD	CPD	CPD	Bare	Bare	Bare	Bare
0.000533	3.44595	0.04533	4.29079	0.000267	3.45074	0.03599	4.28936	0.000444	3.48637	0.06346	4.28806	0.000711	3.42779	0.06923	4.29171
0.00107	3.44705	0.09065	4.28954	0.000533	3.45184	0.07198	4.28826	0.000889	3.48747	0.12692	4.28697	0.00142	3.42889	0.13847	4.29061
0.0016	3.44846	0.20469	4.28844	0.00116	3.45309	0.15108	4.28716	0.00142	3.48872	0.2149	4.28587	0.00178	3.42999	0.22228	4.28951
0.00222	3.44956	0.30289	4.28734	0.00187	3.45434	0.23035	4.28607	0.00213	3.48981	0.31596	4.28478	0.00249	3.43109	0.32032	4.28841
0.00267	3.45066	0.39141	4.28624	0.00258	3.45559	0.33886	4.28497	0.00293	3.49106	0.41283	4.28368	0.00338	3.4325	0.43497	4.28732
0.00338	3.45191	0.50295	4.28514	0.00356	3.45685	0.43183	4.28388	0.00382	3.49232	0.51379	4.28243	0.00436	3.43359	0.52963	4.28606
0.00409	3.45301	0.61075	4.28404	0.00436	3.4581	0.52417	4.28278	0.00471	3.49341	0.63209	4.28134	0.00507	3.43469	0.66473	4.28496
0.0048	3.45443	0.70159	4.28294	0.00533	3.45935	0.63331	4.28169	0.00569	3.4945	0.74887	4.28024	0.00613	3.43579	0.7704	4.28387
0.00596	3.45568	0.8134	4.28184	0.00675	3.4606	0.76119	4.28059	0.00667	3.4956	0.85419	4.27915	0.00702	3.43689	0.87963	4.28277
0.00675	3.45678	0.9197	4.28074	0.00791	3.46186	0.8658	4.27949	0.00782	3.49685	0.95951	4.27806	0.00818	3.43814	0.9958	4.28167
0.00756	3.45788	1.0411	4.27965	0.00898	3.46311	0.98737	4.2784	0.00942	3.49794	1.05816	4.27696	0.00942	3.43924	1.11472	4.28058
[truncated: 1,152 more rows]

## Sheet: Figure 3e
Cycle number	Discharge capacity	Discharge capacity	Discharge capacity	Discharge capacity	Discharge capacity	Discharge capacity	Discharge capacity	Discharge capacity
[truncated: 200 more rows]

[truncated: 6 more sheets: Figure 3f, Figure 3g, Figure 3h, Figure 4a, Figure 4b, Figure 4c]
